# Supplementary material for: Reversible acetylation of HDAC8 regulates cell cycle
Source: EMBO Rep. 2024 Jul 23;25(9):13. doi: 10.1038/s44319-024-00210-w (PMC11387496; doi:10.1038/s44319-024-00210-w)
Supplement: Supplementary file 2 — Source data Fig. 1 [file 44319_2024_210_MOESM2_ESM.zip]

Archive with 25 entries (18 files):
- Figure 1/
- Figure 1/1C/
- Figure 1/1C/1C.xlsx
- Figure 1/1C/Coomassie blue stain.tif
- Figure 1/1E/
- Figure 1/1E/western AcK202.tif
- Figure 1/1E/western FLAG.tif
- Figure 1/1F/
- Figure 1/1F/1F.xlsx
- Figure 1/1F/western AcK.tif
- Figure 1/1F/western AcK202.tif
- Figure 1/1F/western HDAC8.tif
- Figure 1/1G/
- Figure 1/1G/western AcK.tif
- Figure 1/1G/western AcK202.tif
- Figure 1/1G/western FLAG INPUT.tif
- Figure 1/1G/western FLAG.tif
- Figure 1/1H/
- Figure 1/1H/western AcSMC3.tif
- Figure 1/1H/western FLAG.tif
- Figure 1/1H/western SMC3.tif
- Figure 1/1I/
- Figure 1/1I/western AcSMC3.tif
- Figure 1/1I/western HIS.tif
- Figure 1/1I/western SMC3.tif
