# Supplementary material for: Reversible acetylation of HDAC8 regulates cell cycle
Source: EMBO Rep. 2024 Jul 23;25(9):13. doi: 10.1038/s44319-024-00210-w (PMC11387496; doi:10.1038/s44319-024-00210-w)
Supplement: Supplementary file 2 — Source data Fig. 1 [file 44319_2024_210_MOESM2_ESM.zip › Figure 1/1F/1F.xlsx]

## Sheet: Sheet1
	360/460
WT	20653	20850	20842
K202Ac	2072	2600	2006
