# Supplementary material for: Reversible acetylation of HDAC8 regulates cell cycle
Source: EMBO Rep. 2024 Jul 23;25(9):13. doi: 10.1038/s44319-024-00210-w (PMC11387496; doi:10.1038/s44319-024-00210-w)
Supplement: Supplementary file 3 — Source data Fig. 2 [file 44319_2024_210_MOESM3_ESM.zip]

Archive with 42 entries (36 files):
- Figure 2/2A/
- Figure 2/2A/western IP-FLAG FLAG INPUT.tif
- Figure 2/2A/western IP-FLAG FLAG.tif
- Figure 2/2A/western IP-FLAG HA INPUT.tif
- Figure 2/2A/western IP-FLAG HA.tif
- Figure 2/2A/western IP-HA FLAG INPUT.tif
- Figure 2/2A/western IP-HA FLAG.tif
- Figure 2/2A/western IP-HA HA INPUT.tif
- Figure 2/2A/western IP-HA HA.tif
- Figure 2/2B/
- Figure 2/2B/western IP-FALG FLAG INPUT.tif
- Figure 2/2B/western IP-FALG FLAG.tif
- Figure 2/2B/western IP-FALG Tip60 INPUT.tif
- Figure 2/2B/western IP-FALG Tip60.tif
- Figure 2/2B/western IP-HA HA INPUT.tif
- Figure 2/2B/western IP-HA HA.tif
- Figure 2/2B/western IP-HA HDAC8 INPUT.tif
- Figure 2/2B/western IP-HA HDAC8.tif
- Figure 2/2C/
- Figure 2/2C/western AcK.tif
- Figure 2/2C/western AcK202.tif
- Figure 2/2C/western AcSMC3.tif
- Figure 2/2C/western Actin.tif
- Figure 2/2C/western FLAG.tif
- Figure 2/2C/western HA.tif
- Figure 2/2C/western SMC3.tif
- Figure 2/2D/
- Figure 2/2D/western AcK.tif
- Figure 2/2D/western AcK202.tif
- Figure 2/2D/western AcSMC3.tif
- Figure 2/2D/western Actin.tif
- Figure 2/2D/western HDAC8.tif
- Figure 2/2D/western SMC3.tif
- Figure 2/2D/western Tip60.tif
- Figure 2/2E/
- Figure 2/2E/2E.xls
- Figure 2/2F/
- Figure 2/2F/western AcK.tif
- Figure 2/2F/western AcK202.tif
- Figure 2/2F/western Actin.tif
- Figure 2/2F/western FLAG.tif
- Figure 2/2F/western Tip60.tif
