# Supplementary material for: Reversible acetylation of HDAC8 regulates cell cycle
Source: EMBO Rep. 2024 Jul 23;25(9):13. doi: 10.1038/s44319-024-00210-w (PMC11387496; doi:10.1038/s44319-024-00210-w)
Supplement: Supplementary file 3 — Source data Fig. 2 [file 44319_2024_210_MOESM3_ESM.zip › Figure 2/2E/2E.xls]

## Sheet: Sheet1
Phase (%) Treatment	G0/G1			S			G2/M
Control	83.54	85.01	82.84	8.44	7.44	8.49	8.01	7.55	8.67
Glucose-free	49.7	50.12	49.98	14.04	13.24	13.46	36.26	36.65	36.56
TSA	23	22.37	24.43	20.84	22.19	20.65	56.16	55.55	54.91
H2O2	10.29	11.8	10.36	9.07	9.51	8.69	80.64	78.7	80.59
