# Supplementary material for: Reversible acetylation of HDAC8 regulates cell cycle
Source: EMBO Rep. 2024 Jul 23;25(9):13. doi: 10.1038/s44319-024-00210-w (PMC11387496; doi:10.1038/s44319-024-00210-w)
Supplement: Supplementary file 4 — Source data Fig. 3 [file 44319_2024_210_MOESM4_ESM.zip]

Archive with 24 entries (18 files):
- Figure 3/3A/
- Figure 3/3A/western AcK202.tif
- Figure 3/3A/western AcSMC3.tif
- Figure 3/3A/western Actin.tif
- Figure 3/3A/western HDAC8.tif
- Figure 3/3A/western SMC3.tif
- Figure 3/3B/
- Figure 3/3B/3B.xls
- Figure 3/3C/
- Figure 3/3C/3C.xls
- Figure 3/3D/
- Figure 3/3D/3D.xlsx
- Figure 3/3E/
- Figure 3/3E/Tubulin.tif
- Figure 3/3E/western AcK202.tif
- Figure 3/3E/western AcSMC3.tif
- Figure 3/3E/western H3S10-P.tif
- Figure 3/3E/western HDAC8.tif
- Figure 3/3E/western SMC3.tif
- Figure 3/3E/western Tip60.tif
- Figure 3/3F/
- Figure 3/3F/3F.xlsx
- Figure 3/3F/western AcK202.tif
- Figure 3/3F/western HDAC8.tif
