# Supplementary material for: Reversible acetylation of HDAC8 regulates cell cycle
Source: EMBO Rep. 2024 Jul 23;25(9):13. doi: 10.1038/s44319-024-00210-w (PMC11387496; doi:10.1038/s44319-024-00210-w)
Supplement: Supplementary file 4 — Source data Fig. 3 [file 44319_2024_210_MOESM4_ESM.zip › Figure 3/3B/3B.xls]

## Sheet: Sheet1
Phase (%) Treatment	G0/G1			S			G2/M
Control	52.61	51.63	53.04	32.56	33.77	32.98	14.82	14.6	13.98
Glucose-free	59.68	59.98	60.54	21.32	21.47	21.14	19.01	18.55	18.32
TSA	65.12	64.91	66.13	12.62	12.68	12.11	22.26	22.4	21.76
H2O2	55.34	55.68	55.8	14.43	15	14.21	30.23	29.99	29.32
