# Supplementary material for: Reversible acetylation of HDAC8 regulates cell cycle
Source: EMBO Rep. 2024 Jul 23;25(9):13. doi: 10.1038/s44319-024-00210-w (PMC11387496; doi:10.1038/s44319-024-00210-w)
Supplement: Supplementary file 4 — Source data Fig. 3 [file 44319_2024_210_MOESM4_ESM.zip › Figure 3/3C/3C.xls]

## Sheet: Sheet1
Phase (%) Treatment	G0/G1			S			G2/M
Control	54.3	53.99	53.56	30.77	32.01	32.58	14.93	14	13.86
Glucose-free	60.02	59.18	59.26	26.55	27.74	27.03	13.33	14.08	14.71
TSA	55.68	56.11	56.23	28.98	29.22	29.51	15.34	14.67	14.26
H2O2	54.17	53.72	55.66	31.48	30.64	30.32	14.34	15.63	14.01
