# Supplementary material for: Reversible acetylation of HDAC8 regulates cell cycle
Source: EMBO Rep. 2024 Jul 23;25(9):13. doi: 10.1038/s44319-024-00210-w (PMC11387496; doi:10.1038/s44319-024-00210-w)
Supplement: Supplementary file 4 — Source data Fig. 3 [file 44319_2024_210_MOESM4_ESM.zip › Figure 3/3D/3D.xlsx]

## Sheet: Sheet1
	360/460
DMEM	45784	46916	48923
TSA	7451	5390	5336
TSA removal	45796	38843	39709
H2O2	5168	6027	7496
H2O2 removal	45866	40797	43843
Glucose-free	6268	10013	7297
Glucose recovery	35973	36469	35687
