# Supplementary material for: Reversible acetylation of HDAC8 regulates cell cycle
Source: EMBO Rep. 2024 Jul 23;25(9):13. doi: 10.1038/s44319-024-00210-w (PMC11387496; doi:10.1038/s44319-024-00210-w)
Supplement: Supplementary file 4 — Source data Fig. 3 [file 44319_2024_210_MOESM4_ESM.zip › Figure 3/3F/3F.xlsx]

## Sheet: Sheet1
	360/460
Group 1	5529	5182	5067
Group 2	42155	44280	40416
Group 3	5179	4849	4962
