# Supplementary material for: Reversible acetylation of HDAC8 regulates cell cycle
Source: EMBO Rep. 2024 Jul 23;25(9):13. doi: 10.1038/s44319-024-00210-w (PMC11387496; doi:10.1038/s44319-024-00210-w)
Supplement: Supplementary file 5 — Source data Fig. 4 [file 44319_2024_210_MOESM5_ESM.zip]

Archive with 15 entries (11 files):
- Figure 4/4A/
- Figure 4/4A/K202Q(Heterozygote).ab1
- Figure 4/4A/K202Q(Heterozygote).seq
- Figure 4/4A/K202R(Homozygote).ab1
- Figure 4/4A/K202R(Homozygote).seq
- Figure 4/4A/Wild-type.ab1
- Figure 4/4A/Wild-type.seq
- Figure 4/4B/
- Figure 4/4B/western AcSMC3.tif
- Figure 4/4B/western HDAC8.tif
- Figure 4/4B/western SMC3.tif
- Figure 4/4G/
- Figure 4/4G/DEG_with_interactions_WT_vs_Q.csv
- Figure 4/4H/
- Figure 4/4H/DEG_with_interactions_WT_vs_R.csv
