# Supplementary material for: Reversible acetylation of HDAC8 regulates cell cycle
Source: EMBO Rep. 2024 Jul 23;25(9):13. doi: 10.1038/s44319-024-00210-w (PMC11387496; doi:10.1038/s44319-024-00210-w)
Supplement: Supplementary file 5 — Source data Fig. 4 [file 44319_2024_210_MOESM5_ESM.zip › Figure 4/4G/DEG_with_interactions_WT_vs_Q.csv]

loop_id	gene_id	gene_symbol	log2_fc_expr	pvalue_expr	padj_expr	pr_chrom	pr_start_hg19	pr_end_hg19	chr1	x1	x2	chr2	y1	y2	contact_WT	contact_Q	log2_fc_contact
chrX_106900000_107000000	ENSG00000157514	TSC22D3	-1.714360708	1.42E-120	1.82E-118	chrX	107019572	107021573	chrX	106900000	106925000	chrX	107000000	107025000	24.21687889	23.35245514	-0.052219108
chrX_131350000_131500000	ENSG00000232160	RAP2C-AS1	1.366853957	0.000168548	0.000542832	chrX	131350175	131352176	chrX	131350000	131375000	chrX	131500000	131525000	8.048102379	5.295118809	-0.594809377
chrX_131350000_131725000	ENSG00000232160	RAP2C-AS1	1.366853957	0.000168548	0.000542832	chrX	131350175	131352176	chrX	131350000	131375000	chrX	131725000	131750000	8.6555233	9.990387917	0.204716325
chrX_18675000_18900000	ENSG00000086717	PPEF1	1.07987599	0.001136631	0.003233031	chrX	18693029	18695030	chrX	18675000	18700000	chrX	18900000	18925000	9.93800354	11.18144321	0.168479281
chrX_39650000_40100000	ENSG00000236393	-	2.854039543	3.31E-07	1.45E-06	chrX	40121170	40123171	chrX	39650000	39675000	chrX	40100000	40125000	8.828995705	4.106683731	-1.085814559
chrX_57600000_57825000	ENSG00000198455	ZXDB	-3.128334412	0	0	chrX	57617269	57619270	chrX	57600000	57625000	chrX	57825000	57850000	10.87911129	8.584219933	-0.338293111
chrX_64800000_65200000	ENSG00000147065	MSN	1.028633073	2.60E-124	3.45E-122	chrX	64807257	64809258	chrX	64800000	64825000	chrX	65200000	65225000	9.598189354	14.80322742	0.619837466
chrX_68025000_68425000	ENSG00000090776	EFNB1	1.061935868	5.93E-17	5.25E-16	chrX	68047840	68049841	chrX	68025000	68050000	chrX	68425000	68450000	16.48287773	12.48922348	-0.39750509
chr9_118350000_118900000	ENSG00000182752	PAPPA	1.022843369	2.91E-12	1.89E-11	chr9	118915083	118917084	chr9	118350000	118375000	chr9	118900000	118925000	7.212568283	6.49199295	-0.149663492
chr9_123375000_123475000	ENSG00000106780	MEGF9	-1.482060237	7.31E-110	8.13E-108	chr9	123475748	123477749	chr9	123375000	123400000	chr9	123475000	123500000	29.21365166	34.38916016	0.2345703
chr9_21800000_22200000	ENSG00000236921	-	2.457343146	6.77E-26	9.29E-25	chr9	22213671	22215672	chr9	21800000	21825000	chr9	22200000	22225000	7.781669617	12.93134212	0.725412497
chr9_22000000_22225000	ENSG00000147883	CDKN2B	1.150068074	1.34E-85	9.50E-84	chr9	22008362	22010363	chr9	22000000	22025000	chr9	22225000	22250000	15.8918848	15.05312538	-0.0777246
chr9_22100000_22200000	ENSG00000236921	-	2.457343146	6.77E-26	9.29E-25	chr9	22213671	22215672	chr9	22100000	22125000	chr9	22200000	22225000	29.10564995	26.58230591	-0.13036414
chr9_27325000_27525000	ENSG00000120162	MOB3B	-1.116730335	1.68E-48	4.86E-47	chr9	27528779	27530780	chr9	27325000	27350000	chr9	27525000	27550000	38.62218094	28.13037109	-0.455912118
chr9_35100000_35475000	ENSG00000005238	FAM214B	1.401029852	7.37E-55	2.60E-53	chr9	35115338	35117339	chr9	35100000	35125000	chr9	35475000	35500000	21.67538643	14.35065365	-0.591563569
chr9_74900000_75200000	ENSG00000225434	LINC01504	1.379775234	0.003979105	0.01027007	chr9	74919346	74921347	chr9	74900000	74925000	chr9	75200000	75225000	27.29396057	24.07168198	-0.180539998
chr9_74900000_75425000	ENSG00000225434	LINC01504	1.379775234	0.003979105	0.01027007	chr9	74919346	74921347	chr9	74900000	74925000	chr9	75425000	75450000	20.62219048	15.25213909	-0.432736826
chr9_85925000_86150000	ENSG00000172159	FRMD3	1.567044627	1.02E-27	1.50E-26	chr9	86152461	86154462	chr9	85925000	85950000	chr9	86150000	86175000	21.74215126	18.2686367	-0.249870401
chr9_89950000_90110000	ENSG00000196730	DAPK1	3.65782043	6.22E-08	2.90E-07	chr9	90111143	90113144	chr9	89950000	89960000	chr9	90110000	90120000	22.81767654	19.11508179	-0.25422167
chr8_101150000_101550000	ENSG00000156509	FBXO43	-1.574736844	2.54E-60	1.03E-58	chr8	101157028	101159029	chr8	101150000	101175000	chr8	101550000	101575000	20.57658768	23.90529823	0.215354747
chr8_103660000_103820000	ENSG00000155090	KLF10	1.016714504	2.96E-64	1.30E-62	chr8	103667130	103669131	chr8	103660000	103670000	chr8	103820000	103830000	36.74079514	34.91053772	-0.073514979
chr8_128230000_128745000	ENSG00000136997	MYC	-1.234971984	6.15E-180	1.60E-177	chr8	128746680	128748681	chr8	128230000	128235000	chr8	128745000	128750000	7.24623251	8.659790039	0.253891732
chr8_23700000_24075000	ENSG00000159167	STC1	8.519861626	1.17E-175	2.89E-173	chr8	23711320	23713321	chr8	23700000	23725000	chr8	24075000	24100000	10.36888981	15.32330227	0.559003235
chr8_27475000_27575000	ENSG00000168077	SCARA3	-1.332328865	7.44E-78	4.53E-76	chr8	27490385	27492386	chr8	27475000	27500000	chr8	27575000	27600000	40.22570038	34.85244751	-0.206306108
chr8_72725000_73050000	ENSG00000235531	MSC-AS1	3.624217342	1.14E-23	1.41E-22	chr8	72739402	72741403	chr8	72725000	72750000	chr8	73050000	73075000	14.03509903	20.36824799	0.534105627
chr8_72740000_72890000	ENSG00000235531	MSC-AS1	3.624217342	1.14E-23	1.41E-22	chr8	72739402	72741403	chr8	72740000	72750000	chr8	72890000	72900000	27.34541512	36.76862717	0.425828537
chr7_100175000_100425000	ENSG00000196411	EPHB4	1.12288521	2.86E-74	1.61E-72	chr7	100424121	100426122	chr7	100175000	100200000	chr7	100425000	100450000	6.964697838	10.04332161	0.521830404
chr7_115800000_116200000	ENSG00000105967	TFEC	4.296224132	0.00037462	0.00114674	chr7	115798950	115800951	chr7	115800000	115825000	chr7	116200000	116225000	5.507194042	9.095524788	0.713652915
chr7_121025000_121625000	ENSG00000196937	FAM3C	1.236824812	7.06E-44	1.83E-42	chr7	121035418	121037419	chr7	121025000	121050000	chr7	121625000	121650000	4.387305737	0.948288739	-2.097813339
chr7_131225000_131325000	ENSG00000128567	PODXL	1.718339109	0	0	chr7	131241976	131243977	chr7	131225000	131250000	chr7	131325000	131350000	26.29779625	26.03714371	-0.014316004
chr7_131225000_131325000	ENSG00000236238	-	5.49866336	6.59E-05	0.000223915	chr7	131349266	131351267	chr7	131225000	131250000	chr7	131325000	131350000	26.29779625	26.03714371	-0.014316004
chr7_134110000_134290000	ENSG00000273297	-	5.911174979	1.07E-05	3.97E-05	chr7	134116205	134118206	chr7	134110000	134120000	chr7	134290000	134300000	10.9726553	19.00341797	0.786829556
chr7_134230000_134280000	ENSG00000227471	AKR1B15	3.75186821	0.013057457	0.030363587	chr7	134232888	134234889	chr7	134230000	134240000	chr7	134280000	134290000	23.94266701	48.97356796	1.029349228
chr7_138780000_138910000	ENSG00000157741	UBN2	1.021608397	2.50E-13	1.75E-12	chr7	138914102	138916103	chr7	138780000	138790000	chr7	138910000	138920000	14.06914043	14.84703827	0.077107405
chr7_138780000_138910000	ENSG00000271404	MZT1P2	4.638070208	0.003029379	0.00799833	chr7	138911967	138913968	chr7	138780000	138790000	chr7	138910000	138920000	14.06914043	14.84703827	0.077107405
chr7_17025000_17325000	ENSG00000106546	AHR	1.485011334	2.96E-60	1.20E-58	chr7	17337246	17339247	chr7	17025000	17050000	chr7	17325000	17350000	12.66678429	15.39429474	0.279341906
chr7_20350000_20625000	ENSG00000105855	ITGB8	2.545866593	2.27E-269	1.38E-266	chr7	20369325	20371326	chr7	20350000	20375000	chr7	20625000	20650000	3.966219664	20.09632874	2.312333006
chr7_22600000_22760000	ENSG00000136244	IL6	2.796507458	4.94E-89	3.70E-87	chr7	22764503	22766504	chr7	22600000	22610000	chr7	22760000	22770000	28.3123951	42.62751389	0.588644923
chr7_22600000_22760000	ENSG00000179428	IL6-AS1	2.449341968	0.001244765	0.003516543	chr7	22766239	22768240	chr7	22600000	22610000	chr7	22760000	22770000	28.3123951	42.62751389	0.588644923
chr7_22600000_22760000	ENSG00000232759	STEAP1B-AS1	2.204752358	3.16E-06	1.25E-05	chr7	22601956	22603957	chr7	22600000	22610000	chr7	22760000	22770000	28.3123951	42.62751389	0.588644923
chr7_22700000_22760000	ENSG00000136244	IL6	2.796507458	4.94E-89	3.70E-87	chr7	22764503	22766504	chr7	22700000	22710000	chr7	22760000	22770000	24.64091492	49.97241592	1.017117213
chr7_22700000_22760000	ENSG00000179428	IL6-AS1	2.449341968	0.001244765	0.003516543	chr7	22766239	22768240	chr7	22700000	22710000	chr7	22760000	22770000	24.64091492	49.97241592	1.017117213
chr7_2275000_2375000	ENSG00000106266	SNX8	1.174338625	1.06E-31	1.85E-30	chr7	2392953	2394954	chr7	2275000	2300000	chr7	2375000	2400000	28.10831261	34.22611618	0.283186265
chr7_2275000_2375000	ENSG00000122687	MRM2	1.358211347	0.008320309	0.020186016	chr7	2280840	2282841	chr7	2275000	2300000	chr7	2375000	2400000	28.10831261	34.22611618	0.283186265
chr7_26400000_26700000	ENSG00000225792	SNX10-AS1	3.138510644	0.000110931	0.000366946	chr7	26415321	26417322	chr7	26400000	26425000	chr7	26700000	26725000	13.75587463	16.74882126	0.282149882
chr7_26725000_27175000	ENSG00000106004	HOXA5	2.17291574	1.47E-18	1.41E-17	chr7	27182287	27184288	chr7	26725000	26750000	chr7	27175000	27200000	15.28136158	24.10928726	0.654377388
chr7_26890000_27180000	ENSG00000106004	HOXA5	2.17291574	1.47E-18	1.41E-17	chr7	27182287	27184288	chr7	26890000	26900000	chr7	27180000	27190000	20.11537361	31.80464363	0.658313552
chr7_27225000_27600000	ENSG00000106031	HOXA13	1.108029203	3.36E-08	1.61E-07	chr7	27238725	27240726	chr7	27225000	27250000	chr7	27600000	27625000	12.71433449	19.58065796	0.619019899
chr7_27225000_28050000	ENSG00000106031	HOXA13	1.108029203	3.36E-08	1.61E-07	chr7	27238725	27240726	chr7	27225000	27250000	chr7	28050000	28075000	13.27350521	7.865620136	-0.74751906
chr7_27230000_27810000	ENSG00000106031	HOXA13	1.108029203	3.36E-08	1.61E-07	chr7	27238725	27240726	chr7	27230000	27240000	chr7	27810000	27820000	7.902454853	14.69787884	0.886875854
chr7_38950000_39500000	ENSG00000006715	VPS41	1.24905131	1.79E-63	7.76E-62	chr7	38970994	38972995	chr7	38950000	38975000	chr7	39500000	39525000	4.773183823	19.46105003	2.005047267
chr7_45025000_45150000	ENSG00000136280	CCM2	1.756016444	1.02E-30	1.71E-29	chr7	45038074	45040075	chr7	45025000	45050000	chr7	45150000	45175000	17.220644	23.33859253	0.436393368
chr7_45960000_46390000	ENSG00000146674	IGFBP3	4.530856446	3.38E-171	7.63E-169	chr7	45960473	45962474	chr7	45960000	45970000	chr7	46390000	46400000	21.9060688	29.04267693	0.405231961
chr7_48000000_48125000	ENSG00000136273	HUS1	1.272268209	2.18E-42	5.41E-41	chr7	48018178	48020179	chr7	48000000	48025000	chr7	48125000	48150000	30.06239128	29.58437347	-0.023047147
chr7_48000000_48125000	ENSG00000183696	UPP1	1.742794325	1.23E-184	3.44E-182	chr7	48127225	48129226	chr7	48000000	48025000	chr7	48125000	48150000	30.06239128	29.58437347	-0.023047147
chr7_54825000_55300000	ENSG00000132432	SEC61G	1.659719131	6.50E-33	1.18E-31	chr7	54826667	54828668	chr7	54825000	54850000	chr7	55300000	55325000	8.889685631	17.72863007	0.987853281
chr7_54825000_55300000	ENSG00000234707	SEC61G-DT	2.330469881	1.22E-16	1.06E-15	chr7	54826118	54828119	chr7	54825000	54850000	chr7	55300000	55325000	8.889685631	17.72863007	0.987853281
chr7_89775000_90025000	ENSG00000157214	STEAP2	6.696392665	1.06E-07	4.86E-07	chr7	89795904	89797905	chr7	89775000	89800000	chr7	90025000	90050000	7.760295391	22.64116669	1.532650835
chr7_89775000_90025000	ENSG00000164647	STEAP1	7.418739802	1.65E-09	8.80E-09	chr7	89782689	89784690	chr7	89775000	89800000	chr7	90025000	90050000	7.760295391	22.64116669	1.532650835
chr6_112025000_112175000	ENSG00000010810	FYN	-1.377125824	1.75E-183	4.76E-181	chr6	112193655	112195656	chr6	112025000	112050000	chr6	112175000	112200000	26.21509933	22.08082962	-0.246577514
chr6_119450000_119650000	ENSG00000111885	MAN1A1	-2.019546359	1.48E-86	1.07E-84	chr6	119669926	119671927	chr6	119450000	119475000	chr6	119650000	119675000	19.15459251	15.66365719	-0.288600311
chr6_134500000_134600000	ENSG00000220378	KRT8P42	-1.486907766	4.20E-22	4.85E-21	chr6	134618833	134620834	chr6	134500000	134525000	chr6	134600000	134625000	37.03414536	24.77018929	-0.578328887
chr6_13900000_14050000	ENSG00000180537	RNF182	1.78756012	0.000737891	0.002166756	chr6	13923677	13925678	chr6	13900000	13925000	chr6	14050000	14075000	35.85114288	40.03318405	0.158757985
chr6_27125000_27750000	ENSG00000196747	H2AC13	1.260365376	0.001642334	0.004550706	chr6	27774899	27776900	chr6	27125000	27150000	chr6	27750000	27775000	26.85731888	20.75717354	-0.370133352
chr6_35310000_35410000	ENSG00000112039	FANCE	-1.589528945	1.12E-55	4.06E-54	chr6	35419138	35421139	chr6	35310000	35320000	chr6	35410000	35420000	46.29358292	52.78514099	0.188937161
chr6_43750000_44025000	ENSG00000231881	-	3.530798869	1.31E-25	1.77E-24	chr6	44040650	44042651	chr6	43750000	43775000	chr6	44025000	44050000	23.44827271	14.15385914	-0.724268668
chr6_47060000_47270000	ENSG00000146072	TNFRSF21	1.01482447	2.08E-36	4.23E-35	chr6	47276641	47278642	chr6	47060000	47070000	chr6	47270000	47280000	27.56350327	25.82951546	-0.093388622
chr6_52150000_52260000	ENSG00000112118	MCM3	-1.452466454	1.31E-240	6.49E-238	chr6	52148679	52150680	chr6	52150000	52160000	chr6	52260000	52270000	35.29780579	22.6244545	-0.639414271
chr6_52250000_52525000	ENSG00000216775	-	-1.116732105	1.91E-09	1.02E-08	chr6	52528946	52530947	chr6	52250000	52275000	chr6	52525000	52550000	16.48129463	20.40816307	0.306641621
chr6_575000_1375000	ENSG00000137273	FOXF2	-1.102521231	7.00E-24	8.71E-23	chr6	1389069	1391070	chr6	575000	600000	chr6	1375000	1400000	9.868235588	9.998903275	0.018788557
chr6_575000_1375000	ENSG00000261730	FOXF2-DT	-1.744389046	6.36E-07	2.71E-06	chr6	1384301	1386302	chr6	575000	600000	chr6	1375000	1400000	9.868235588	9.998903275	0.018788557
chr6_64050000_64250000	ENSG00000213312	RPL7AP34	-1.049116313	0.003767294	0.009776641	chr6	64258413	64260414	chr6	64050000	64075000	chr6	64250000	64275000	18.31015587	20.17295456	0.13905452
chr6_82450000_82625000	ENSG00000112773	TENT5A	-1.096586075	1.15E-59	4.60E-58	chr6	82461491	82463492	chr6	82450000	82475000	chr6	82625000	82650000	15.46189499	13.57789612	-0.186171412
chr6_82950000_83750000	ENSG00000118420	UBE3D	-1.32057508	2.97E-10	1.68E-09	chr6	83774560	83776561	chr6	82950000	82975000	chr6	83750000	83775000	15.68041325	19.32226944	0.2995768
chr6_83775000_84225000	ENSG00000083097	DOP1A	-1.179840672	3.05E-15	2.41E-14	chr6	83776385	83778386	chr6	83775000	83800000	chr6	84225000	84250000	10.21926308	8.549125671	-0.254713743
chr6_83775000_84225000	ENSG00000118420	UBE3D	-1.32057508	2.97E-10	1.68E-09	chr6	83774560	83776561	chr6	83775000	83800000	chr6	84225000	84250000	10.21926308	8.549125671	-0.254713743
chr6_9525000_10400000	ENSG00000137203	TFAP2A	-1.175441144	4.79E-125	6.52E-123	chr6	10418892	10420893	chr6	9525000	9550000	chr6	10400000	10425000	9.570170403	5.600131512	-0.762546107
chr6_97325000_97475000	ENSG00000123545	NDUFAF4	-1.284151672	3.62E-27	5.21E-26	chr6	97344757	97346758	chr6	97325000	97350000	chr6	97475000	97500000	21.88901138	17.54087067	-0.317860976
chr5_114950000_115150000	ENSG00000251201	TMED7-TICAM2	1.269820421	7.88E-06	2.98E-05	chr5	114960858	114962859	chr5	114950000	114975000	chr5	115150000	115175000	24.83229828	31.82170868	0.356521999
chr5_114950000_115400000	ENSG00000251201	TMED7-TICAM2	1.269820421	7.88E-06	2.98E-05	chr5	114960858	114962859	chr5	114950000	114975000	chr5	115400000	115425000	22.01971436	16.16980743	-0.44313558
chr5_134350000_134525000	ENSG00000069011	PITX1	-1.154104869	4.28E-64	1.88E-62	chr5	134369503	134371504	chr5	134350000	134375000	chr5	134525000	134550000	34.39816284	34.6625061	0.011012558
chr5_139150000_139325000	ENSG00000146005	PSD2	-4.972325636	0.001552026	0.004322211	chr5	139174406	139176407	chr5	139150000	139175000	chr5	139325000	139350000	29.84747696	32.1394043	0.106390624
chr5_139150000_139525000	ENSG00000146005	PSD2	-4.972325636	0.001552026	0.004322211	chr5	139174406	139176407	chr5	139150000	139175000	chr5	139525000	139550000	20.00195503	12.88838577	-0.630113678
chr5_153450000_153550000	ENSG00000164574	GALNT10	1.205342948	4.22E-96	3.84E-94	chr5	153569290	153571291	chr5	153450000	153475000	chr5	153550000	153575000	35.88071823	32.75546265	-0.131090728
chr5_153550000_153775000	ENSG00000164574	GALNT10	1.205342948	4.22E-96	3.84E-94	chr5	153569290	153571291	chr5	153550000	153575000	chr5	153775000	153800000	24.76107597	22.22059441	-0.15551329
chr5_153825000_153975000	ENSG00000245275	SAP30L-AS1	1.183760747	2.10E-10	1.20E-09	chr5	153824410	153826411	chr5	153825000	153850000	chr5	153975000	154000000	29.35454941	39.52033234	0.427750499
chr5_36725000_36850000	ENSG00000250155	-	1.529343913	0.021540177	0.047705743	chr5	36724297	36726298	chr5	36725000	36750000	chr5	36850000	36875000	24.70549011	19.84917641	-0.314330276
chr5_38550000_38650000	ENSG00000244968	LIFR-AS1	-1.210072497	8.08E-05	0.000271727	chr5	38555888	38557889	chr5	38550000	38575000	chr5	38650000	38675000	36.78842926	35.13372803	-0.066211227
chr5_39575000_40675000	ENSG00000171522	PTGER4	1.104046801	3.43E-09	1.79E-08	chr5	40678600	40680601	chr5	39575000	39600000	chr5	40675000	40700000	13.54367256	12.41384697	-0.12470667
chr5_64100000_64775000	ENSG00000049192	ADAMTS6	-2.11132386	3.67E-34	6.94E-33	chr5	64776747	64778748	chr5	64100000	64125000	chr5	64775000	64800000	16.26574898	18.69306374	0.199520652
chr5_73200000_73925000	ENSG00000171617	ENC1	3.924697802	3.82E-54	1.33E-52	chr5	73936249	73938250	chr5	73200000	73225000	chr5	73925000	73950000	24.53751564	15.45613384	-0.663373234
chr5_75900000_76050000	ENSG00000164220	F2RL2	1.792702093	4.08E-25	5.37E-24	chr5	75918259	75920260	chr5	75900000	75925000	chr5	76050000	76075000	26.08891296	28.30694771	0.117287646
chr5_90400000_90675000	ENSG00000113369	ARRDC3	2.409486567	2.24E-59	8.87E-58	chr5	90678176	90680177	chr5	90400000	90425000	chr5	90675000	90700000	21.71702766	15.13367271	-0.518190758
chr5_93840000_93950000	ENSG00000133302	SLF1	-2.091284981	2.23E-258	1.26E-255	chr5	93953052	93955053	chr5	93840000	93850000	chr5	93950000	93960000	12.78164482	7.322159767	-0.795405857
chr5_93840000_93950000	ENSG00000185261	KIAA0825	-3.302044828	3.24E-160	6.50E-158	chr5	93953309	93955310	chr5	93840000	93850000	chr5	93950000	93960000	12.78164482	7.322159767	-0.795405857
chr5_93840000_93950000	ENSG00000270133	-	-2.137249318	8.78E-06	3.31E-05	chr5	93952827	93954828	chr5	93840000	93850000	chr5	93950000	93960000	12.78164482	7.322159767	-0.795405857
chr4_119900000_120200000	ENSG00000164096	C4orf3	1.556469489	5.08E-68	2.44E-66	chr4	120224600	120226601	chr4	119900000	119925000	chr4	120200000	120225000	17.43593597	17.60886192	0.014157063
chr4_2750000_2925000	ENSG00000249673	NOP14-AS1	1.113658839	1.89E-22	2.21E-21	chr4	2935626	2937627	chr4	2750000	2775000	chr4	2925000	2950000	30.08629227	21.29728127	-0.496466064
chr4_47700000_47825000	ENSG00000259959	-	-1.130810833	6.34E-05	0.000216	chr4	47845356	47847357	chr4	47700000	47725000	chr4	47825000	47850000	19.35243034	14.15653706	-0.448326823
chr4_75050000_75175000	ENSG00000182585	EPGN	1.57312915	6.04E-133	9.24E-131	chr4	75173190	75175191	chr4	75050000	75075000	chr4	75175000	75200000	21.23474312	27.27934837	0.359883371
chr4_88775000_88875000	ENSG00000118785	SPP1	4.54500212	0	0	chr4	88895819	88897820	chr4	88775000	88800000	chr4	88875000	88900000	31.88318825	22.23782539	-0.517825016
chr3_101525000_102225000	ENSG00000144802	NFKBIZ	2.045094327	1.92E-66	8.89E-65	chr3	101545835	101547836	chr3	101525000	101550000	chr3	102225000	102250000	5.054593086	14.86926746	1.538073175
chr3_12175000_12500000	ENSG00000157150	TIMP4	1.066363829	5.53E-11	3.31E-10	chr3	12199851	12201852	chr3	12175000	12200000	chr3	12500000	12525000	21.74387169	28.96730614	0.412168786
chr3_141025000_141275000	ENSG00000177311	ZBTB38	1.052590017	1.56E-84	1.07E-82	chr3	141042055	141044056	chr3	141025000	141050000	chr3	141275000	141300000	18.59855843	13.8311367	-0.42461407
chr3_145775000_145875000	ENSG00000152952	PLOD2	1.401328733	5.76E-101	5.81E-99	chr3	145880440	145882441	chr3	145775000	145800000	chr3	145875000	145900000	20.54950142	29.13631248	0.50165441
chr3_145775000_145875000	ENSG00000243415	-	1.046865661	0.008470743	0.020519465	chr3	145780829	145782830	chr3	145775000	145800000	chr3	145875000	145900000	20.54950142	29.13631248	0.50165441
chr3_145775000_146025000	ENSG00000243415	-	1.046865661	0.008470743	0.020519465	chr3	145780829	145782830	chr3	145775000	145800000	chr3	146025000	146050000	13.87894821	6.688286781	-1.042136395
chr3_149950000_150125000	ENSG00000196428	TSC22D2	1.362192968	2.63E-89	2.01E-87	chr3	150125122	150127123	chr3	149950000	149975000	chr3	150125000	150150000	27.01189613	29.1520462	0.109611531
chr3_156250000_156775000	ENSG00000241544	LINC02029	7.396393778	2.28E-09	1.21E-08	chr3	156798630	156800631	chr3	156250000	156275000	chr3	156775000	156800000	18.70347595	12.29394341	-0.601364093
chr3_156375000_156775000	ENSG00000163659	TIPARP	1.916679225	1.47E-226	6.56E-224	chr3	156390024	156392025	chr3	156375000	156400000	chr3	156775000	156800000	21.59825325	16.41914749	-0.393439673
chr3_156375000_156775000	ENSG00000241544	LINC02029	7.396393778	2.28E-09	1.21E-08	chr3	156798630	156800631	chr3	156375000	156400000	chr3	156775000	156800000	21.59825325	16.41914749	-0.393439673
chr3_168850000_169375000	ENSG00000085276	MECOM	-1.437546055	2.06E-48	5.97E-47	chr3	169380406	169382407	chr3	168850000	168875000	chr3	169375000	169400000	12.43285656	13.97097111	0.16700662
chr3_171650000_171750000	ENSG00000075420	FNDC3B	1.10047247	4.14E-124	5.48E-122	chr3	171756418	171758419	chr3	171650000	171675000	chr3	171750000	171775000	27.80423164	19.52202797	-0.508009767
chr3_185700000_186250000	ENSG00000213139	CRYGS	1.350260346	0.000203627	0.000649278	chr3	186263491	186265492	chr3	185700000	185725000	chr3	186250000	186275000	19.2663269	14.76485634	-0.381644832
chr3_189940000_190030000	ENSG00000163347	CLDN1	2.356697922	2.09E-14	1.56E-13	chr3	190039264	190041265	chr3	189940000	189950000	chr3	190030000	190040000	34.18824768	36.53292465	0.095426709
chr3_193500000_194025000	ENSG00000214145	LINC00887	1.481003337	2.36E-07	1.04E-06	chr3	194029592	194031593	chr3	193500000	193525000	chr3	194025000	194050000	23.6948204	20.14088249	-0.233375373
chr3_193860000_194030000	ENSG00000214145	LINC00887	1.481003337	2.36E-07	1.04E-06	chr3	194029592	194031593	chr3	193860000	193870000	chr3	194030000	194040000	26.27929115	36.50927734	0.472803498
chr3_196325000_196675000	ENSG00000119227	PIGZ	2.194519375	3.26E-05	0.000114451	chr3	196694931	196696932	chr3	196325000	196350000	chr3	196675000	196700000	15.80135536	16.880476	0.094727161
chr3_45250000_45525000	ENSG00000249992	TMEM158	3.653548921	7.07E-237	3.42E-234	chr3	45266770	45268771	chr3	45250000	45275000	chr3	45525000	45550000	21.85803223	27.95944214	0.353737554
chr3_46250000_46400000	ENSG00000163823	CCR1	1.663628321	0.000108306	0.000358864	chr3	46248887	46250888	chr3	46250000	46275000	chr3	46400000	46425000	35.51672745	37.91362381	0.093961599
chr3_98525000_98700000	ENSG00000240476	LINC00973	3.908953129	1.95E-07	8.70E-07	chr3	98698902	98700903	chr3	98525000	98550000	chr3	98700000	98725000	48.01693344	27.87481308	-0.782416209
chr22_26900000_27025000	ENSG00000261188	TFIP11-DT	-1.442799127	2.23E-11	1.37E-10	chr22	26907503	26909504	chr22	26900000	26925000	chr22	27025000	27050000	28.51626205	21.72429848	-0.390899955
chr22_42350000_42825000	ENSG00000235568	NFAM1	4.232224595	0.003235147	0.008493335	chr22	42827401	42829402	chr22	42350000	42375000	chr22	42825000	42850000	11.96598911	22.30765533	0.893045512
chr21_28140000_28210000	ENSG00000154734	ADAMTS1	-1.805421462	4.98E-76	2.91E-74	chr21	28216728	28218729	chr21	28140000	28150000	chr21	28210000	28220000	22.84479332	24.53013229	0.102257565
chr21_30450000_30725000	ENSG00000156265	MAP3K7CL	2.081752431	1.75E-07	7.84E-07	chr21	30448792	30450793	chr21	30450000	30475000	chr21	30725000	30750000	31.51770782	13.7630024	-1.189493036
chr21_39525000_39700000	ENSG00000157551	KCNJ15	-1.790819052	0.000594338	0.001768236	chr21	39528128	39530129	chr21	39525000	39550000	chr21	39700000	39725000	21.31571388	18.45509148	-0.206854656
chr21_46700000_46850000	ENSG00000223768	LINC00205	1.135706264	2.59E-40	5.98E-39	chr21	46712200	46714201	chr21	46700000	46725000	chr21	46850000	46875000	40.9922905	26.21578979	-0.642939055
chr20_33450000_33540000	ENSG00000131069	ACSS2	1.144720232	7.03E-36	1.40E-34	chr20	33458949	33460950	chr20	33450000	33460000	chr20	33540000	33550000	55.24878693	58.85814285	0.091139383
chr20_36690000_36790000	ENSG00000198959	TGM2	6.108250334	2.80E-26	3.89E-25	chr20	36793980	36795981	chr20	36690000	36700000	chr20	36790000	36800000	30.80743408	31.90014839	0.050124708
chr20_38875000_39300000	ENSG00000204103	MAFB	2.278237262	1.26E-18	1.22E-17	chr20	39316880	39318881	chr20	38875000	38900000	chr20	39300000	39325000	17.01250267	23.39057541	0.457031286
chr20_39600000_39950000	ENSG00000132793	LPIN3	1.310964433	3.27E-44	8.59E-43	chr20	39968560	39970561	chr20	39600000	39625000	chr20	39950000	39975000	15.92346668	6.550915241	-1.268561519
chr20_39800000_39965000	ENSG00000132793	LPIN3	1.310964433	3.27E-44	8.59E-43	chr20	39968560	39970561	chr20	39800000	39805000	chr20	39965000	39970000	30.06358337	39.66581345	0.398720855
chr20_42825000_43000000	ENSG00000132823	OSER1	-1.258864148	1.41E-106	1.52E-104	chr20	42838431	42840432	chr20	42825000	42850000	chr20	43000000	43025000	29.06076622	31.41606331	0.11205871
chr20_42825000_43225000	ENSG00000132823	OSER1	-1.258864148	1.41E-106	1.52E-104	chr20	42838431	42840432	chr20	42825000	42850000	chr20	43225000	43250000	13.16602993	12.94481564	-0.024260131
chr20_42840000_43090000	ENSG00000132823	OSER1	-1.258864148	1.41E-106	1.52E-104	chr20	42838431	42840432	chr20	42840000	42850000	chr20	43090000	43100000	14.80655956	19.8994236	0.424011099
chr20_43950000_44400000	ENSG00000124116	WFDC3	5.089533932	9.02E-20	9.24E-19	chr20	44419571	44421572	chr20	43950000	43975000	chr20	44400000	44425000	13.08443451	8.438735962	-0.626741274
chr2_101200000_101600000	ENSG00000223947	-	1.473357324	2.58E-05	9.18E-05	chr2	101617706	101619707	chr2	101200000	101225000	chr2	101600000	101625000	20.19595146	24.63656235	0.285453048
chr2_172800000_172950000	ENSG00000236651	DLX2-DT	1.498019863	0.007878067	0.019205525	chr2	172966734	172968735	chr2	172800000	172825000	chr2	172950000	172975000	33.77521896	39.89670181	0.239650766
chr2_176975000_177500000	ENSG00000175879	HOXD8	-1.234860064	1.41E-10	8.16E-10	chr2	176993422	176995423	chr2	176975000	177000000	chr2	177500000	177525000	15.67672157	26.49715233	0.753474347
chr2_182600000_182750000	ENSG00000260742	ITPRID2-DT	1.327640406	0.006615191	0.016398503	chr2	182755390	182757391	chr2	182600000	182625000	chr2	182750000	182775000	26.30725288	36.29279709	0.462718711
chr2_201425000_201550000	ENSG00000138356	AOX1	1.619902068	3.35E-63	1.45E-61	chr2	201449591	201451592	chr2	201425000	201450000	chr2	201550000	201575000	34.13617325	43.57326889	0.351229066
chr2_201425000_201550000	ENSG00000243478	AOX2P	2.461599542	0.01309562	0.030443364	chr2	201559640	201561641	chr2	201425000	201450000	chr2	201550000	201575000	34.13617325	43.57326889	0.351229066
chr2_201750000_202025000	ENSG00000003400	CASP10	1.261937321	2.69E-10	1.53E-09	chr2	202046604	202048605	chr2	201750000	201775000	chr2	202025000	202050000	28.36025429	27.28525352	-0.055549316
chr2_219150000_219250000	ENSG00000273361	-	1.812375955	0.006335194	0.015750559	chr2	219262942	219264943	chr2	219150000	219175000	chr2	219250000	219275000	46.7698822	36.80503464	-0.344843525
chr2_27300000_27500000	ENSG00000138100	TRIM54	3.324653056	5.60E-15	4.36E-14	chr2	27504260	27506261	chr2	27300000	27325000	chr2	27500000	27525000	39.79001999	26.77544594	-0.569739153
chr2_27950000_28600000	ENSG00000229951	FOSL2-AS1	2.077775069	9.25E-06	3.47E-05	chr2	28616539	28618540	chr2	27950000	27975000	chr2	28600000	28625000	9.799744606	8.256185532	-0.244546782
chr2_29180000_29410000	ENSG00000189350	TOGARAM2	-4.580633427	1.25E-84	8.66E-83	chr2	29178477	29180478	chr2	29180000	29190000	chr2	29410000	29420000	30.16873741	30.43867874	0.012809147
chr2_70125000_70500000	ENSG00000059728	MXD1	1.062351481	2.88E-29	4.52E-28	chr2	70123820	70125821	chr2	70125000	70150000	chr2	70500000	70525000	11.36542511	15.82713127	0.474196591
chr2_70310000_70360000	ENSG00000179818	PCBP1-AS1	-1.650597637	1.64E-92	1.36E-90	chr2	70314978	70316979	chr2	70310000	70320000	chr2	70360000	70370000	61.05509567	56.18916321	-0.119615513
chr19_1275000_1375000	ENSG00000115286	NDUFS7	-1.106687009	3.30E-31	5.64E-30	chr19	1382526	1384527	chr19	1275000	1300000	chr19	1375000	1400000	41.44324493	47.88502121	0.207970222
chr19_1275000_1375000	ENSG00000248015	-	-1.304806849	0.012887087	0.030014547	chr19	1395466	1397467	chr19	1275000	1300000	chr19	1375000	1400000	41.44324493	47.88502121	0.207970222
chr19_14300000_14450000	ENSG00000072071	ADGRL1	-1.517185446	1.62E-96	1.50E-94	chr19	14315999	14318000	chr19	14300000	14325000	chr19	14450000	14475000	45.92013931	38.73722076	-0.244825387
chr19_4250000_4350000	ENSG00000267980	-	-2.905140799	0.012238421	0.028655903	chr19	4362786	4364787	chr19	4250000	4275000	chr19	4350000	4375000	34.67266846	41.21461105	0.248698302
chr19_46580000_46690000	ENSG00000204869	IGFL4	1.795811452	3.17E-07	1.39E-06	chr19	46579376	46581377	chr19	46580000	46590000	chr19	46690000	46700000	53.47480392	50.8131752	-0.073515623
chr19_46580000_46760000	ENSG00000204869	IGFL4	1.795811452	3.17E-07	1.39E-06	chr19	46579376	46581377	chr19	46580000	46590000	chr19	46760000	46770000	46.02554321	29.35004234	-0.647296193
chr19_660000_730000	ENSG00000070423	RNF126	-1.085100594	9.06E-49	2.64E-47	chr19	662277	664278	chr19	660000	670000	chr19	730000	740000	48.54016113	48.27172852	-0.007983916
chr19_9725000_9900000	ENSG00000267106	ZNF561-AS1	1.238464108	7.90E-06	2.98E-05	chr19	9730967	9732968	chr19	9725000	9750000	chr19	9900000	9925000	32.20965958	41.88546753	0.377924503
chr18_20700000_20975000	ENSG00000134508	CABLES1	-1.223581891	7.96E-75	4.56E-73	chr18	20713528	20715529	chr18	20700000	20725000	chr18	20975000	21000000	22.9109993	27.3740654	0.255746768
chr18_22175000_22300000	ENSG00000266573	-	-3.644414469	0.004906332	0.012458296	chr18	22304745	22306746	chr18	22175000	22200000	chr18	22300000	22325000	24.51373863	16.14810371	-0.599192455
chr18_2925000_3125000	ENSG00000265907	-	3.080163227	0.000748823	0.002195591	chr18	2947236	2949237	chr18	2925000	2950000	chr18	3125000	3150000	17.93200684	13.03179646	-0.457495674
chr18_2925000_3225000	ENSG00000265907	-	3.080163227	0.000748823	0.002195591	chr18	2947236	2949237	chr18	2925000	2950000	chr18	3225000	3250000	23.84227943	20.67798233	-0.204504945
chr18_60775000_60975000	ENSG00000171791	BCL2	-1.75676228	2.57E-109	2.81E-107	chr18	60986361	60988362	chr18	60775000	60800000	chr18	60975000	61000000	21.52791023	26.9565239	0.323082226
chr18_61175000_61400000	ENSG00000166396	SERPINB7	3.964224638	3.54E-34	6.71E-33	chr18	61419169	61421170	chr18	61175000	61200000	chr18	61400000	61425000	25.06414604	27.62328339	0.139728492
chr18_61500000_61625000	ENSG00000166401	SERPINB8	1.347465876	1.71E-58	6.66E-57	chr18	61636159	61638160	chr18	61500000	61525000	chr18	61625000	61650000	9.766107559	16.54198074	0.754274234
chr17_19250000_19650000	ENSG00000108602	ALDH3A1	2.292214275	1.03E-06	4.32E-06	chr17	19651256	19653257	chr17	19250000	19275000	chr17	19650000	19675000	12.84834194	17.6173687	0.452396987
chr17_19410000_19650000	ENSG00000108602	ALDH3A1	2.292214275	1.03E-06	4.32E-06	chr17	19651256	19653257	chr17	19410000	19420000	chr17	19650000	19660000	28.25057793	30.5648365	0.113207114
chr17_27075000_27225000	ENSG00000167536	DHRS13	-1.036710513	9.49E-10	5.18E-09	chr17	27229089	27231090	chr17	27075000	27100000	chr17	27225000	27250000	42.81727219	44.27938843	0.048331405
chr17_30325000_30450000	ENSG00000214708	-	-1.065557837	0.003196191	0.008401306	chr17	30469154	30471155	chr17	30325000	30350000	chr17	30450000	30475000	19.87742424	33.58790207	0.753860003
chr17_40775000_40810000	ENSG00000037042	TUBG2	1.053756464	1.98E-16	1.69E-15	chr17	40810323	40812324	chr17	40775000	40780000	chr17	40810000	40815000	95.46102905	120.5051041	0.335796669
chr17_45915000_45970000	ENSG00000264920	SP2-DT	1.26082617	1.68E-05	6.12E-05	chr17	45972178	45974179	chr17	45915000	45920000	chr17	45970000	45975000	62.03652954	65.03994751	0.068100891
chr17_4600000_4775000	ENSG00000213939	-	-2.532459894	0.001913915	0.005238281	chr17	4607512	4609513	chr17	4600000	4625000	chr17	4775000	4800000	27.4957428	31.03972244	0.174310366
chr17_46890000_46950000	ENSG00000170703	TTLL6	4.453617839	0.005922047	0.014825192	chr17	46893576	46895577	chr17	46890000	46900000	chr17	46950000	46960000	36.90447617	45.67810822	0.306958051
chr17_48270000_48370000	ENSG00000108821	COL1A1	-1.566391213	4.10E-178	1.06E-175	chr17	48277993	48279994	chr17	48270000	48280000	chr17	48370000	48380000	41.78076935	40.98286819	-0.027751038
chr17_61975000_62200000	ENSG00000266402	SNHG25	-1.977616309	1.58E-05	5.77E-05	chr17	62222330	62224331	chr17	61975000	62000000	chr17	62200000	62225000	22.05325317	33.83663559	0.615324974
chr17_62100000_62200000	ENSG00000266402	SNHG25	-1.977616309	1.58E-05	5.77E-05	chr17	62222330	62224331	chr17	62100000	62125000	chr17	62200000	62225000	48.24868774	58.02362442	0.265647935
chr17_7250000_7450000	ENSG00000213859	KCTD11	1.877464478	4.74E-10	2.65E-09	chr17	7254208	7256209	chr17	7250000	7275000	chr17	7450000	7475000	14.25547886	18.29764748	0.357919844
chr17_7530000_7580000	ENSG00000141510	TP53	-1.400500538	8.96E-73	4.78E-71	chr17	7589856	7591857	chr17	7530000	7540000	chr17	7580000	7590000	61.3119545	61.48672104	0.0040998
chr17_7970000_8020000	ENSG00000179148	ALOXE3	1.32144113	6.56E-06	2.50E-05	chr17	8021365	8023366	chr17	7970000	7980000	chr17	8020000	8030000	39.40645218	50.39249039	0.353980543
chr17_8020000_8070000	ENSG00000179148	ALOXE3	1.32144113	6.56E-06	2.50E-05	chr17	8021365	8023366	chr17	8020000	8030000	chr17	8070000	8080000	28.85511017	35.05277252	0.279820494
chr16_11050000_11350000	ENSG00000185338	SOCS1	4.675322981	0.000558832	0.001668468	chr16	11349036	11351037	chr16	11050000	11075000	chr16	11350000	11375000	18.76484299	35.51579666	0.916817169
chr16_19090000_19380000	ENSG00000260430	-	1.273404634	1.96E-05	7.06E-05	chr16	19097178	19099179	chr16	19090000	19100000	chr16	19380000	19390000	16.69454765	23.21427727	0.473220769
chr16_19600000_19875000	ENSG00000167191	GPRC5B	6.654935226	1.65E-07	7.39E-07	chr16	19896489	19898490	chr16	19600000	19625000	chr16	19875000	19900000	33.1153183	37.41421509	0.175588633
chr16_19700000_19875000	ENSG00000167191	GPRC5B	6.654935226	1.65E-07	7.39E-07	chr16	19896489	19898490	chr16	19700000	19725000	chr16	19875000	19900000	18.13041306	35.5150528	0.966139879
chr16_2050000_2175000	ENSG00000167964	RAB26	-1.992190901	1.03E-113	1.22E-111	chr16	2189804	2191805	chr16	2050000	2075000	chr16	2175000	2200000	43.87932205	43.60210037	-0.009122746
chr16_2050000_2175000	ENSG00000265386	RN7SL219P	4.244125364	0.012501702	0.02920022	chr16	2062182	2064183	chr16	2050000	2075000	chr16	2175000	2200000	43.87932205	43.60210037	-0.009122746
chr16_29825000_30025000	ENSG00000013364	MVP	1.235986449	9.69E-92	7.94E-90	chr16	29830715	29832716	chr16	29825000	29850000	chr16	30025000	30050000	43.11839294	30.41909027	-0.501933469
chr16_67700000_67950000	ENSG00000261884	-	1.136024069	4.50E-06	1.75E-05	chr16	67968920	67970921	chr16	67700000	67725000	chr16	67950000	67975000	19.97236633	19.44005966	-0.038775834
chr16_67850000_67960000	ENSG00000261884	-	1.136024069	4.50E-06	1.75E-05	chr16	67968920	67970921	chr16	67850000	67860000	chr16	67960000	67970000	31.81925392	44.41553116	0.47988184
chr16_68925000_69125000	ENSG00000103044	HAS3	2.918647967	1.66E-48	4.82E-47	chr16	69138467	69140468	chr16	68925000	68950000	chr16	69125000	69150000	39.39491272	43.82792664	0.153471573
chr16_75020000_75150000	ENSG00000166816	LDHD	1.635440602	4.81E-07	2.07E-06	chr16	75149669	75151670	chr16	75020000	75030000	chr16	75150000	75160000	24.84464455	30.30628586	0.28563949
chr16_81400000_81750000	ENSG00000197943	PLCG2	3.183186139	1.61E-10	9.31E-10	chr16	81771702	81773703	chr16	81400000	81425000	chr16	81750000	81775000	21.76166344	37.84535599	0.795520151
chr16_84525000_84750000	ENSG00000261243	-	5.498008737	6.90E-05	0.00023419	chr16	84528205	84530206	chr16	84525000	84550000	chr16	84750000	84775000	14.31650352	19.19639397	0.420609961
chr15_101175000_101400000	ENSG00000184254	ALDH1A3	1.10613723	5.62E-49	1.65E-47	chr15	101416919	101418920	chr15	101175000	101200000	chr15	101400000	101425000	28.79358292	31.31374168	0.120646678
chr15_101175000_101400000	ENSG00000259381	-	1.797484281	0.009645423	0.023074797	chr15	101185860	101187861	chr15	101175000	101200000	chr15	101400000	101425000	28.79358292	31.31374168	0.120646678
chr15_39450000_39850000	ENSG00000137801	THBS1	1.729424145	1.50E-198	4.87E-196	chr15	39872280	39874281	chr15	39450000	39475000	chr15	39850000	39875000	10.94069672	21.99247169	1.00072362
chr15_40330000_40450000	ENSG00000248508	SRP14-DT	2.078274619	1.00E-30	1.67E-29	chr15	40330512	40332513	chr15	40330000	40340000	chr15	40450000	40460000	33.22270584	37.09695816	0.158679094
chr15_40510000_40560000	ENSG00000137843	PAK6	1.528877337	7.71E-05	0.000259977	chr15	40508629	40510630	chr15	40510000	40520000	chr15	40560000	40570000	47.0692482	70.43262482	0.580444123
chr15_41200000_41475000	ENSG00000128917	DLL4	1.190470151	0.000808251	0.002356422	chr15	41220538	41222539	chr15	41200000	41225000	chr15	41475000	41500000	17.8630085	26.07247353	0.543021281
chr15_45475000_45900000	ENSG00000137767	SQOR	1.64683264	4.60E-49	1.35E-47	chr15	45922346	45924347	chr15	45475000	45500000	chr15	45900000	45925000	6.740793705	4.464260101	-0.583782716
chr15_45740000_45900000	ENSG00000259354	-	1.458186344	4.40E-06	1.71E-05	chr15	45739625	45741626	chr15	45740000	45750000	chr15	45900000	45910000	18.78196526	18.97185516	0.014436255
chr15_71400000_71575000	ENSG00000225362	CT62	5.135771242	0.000549309	0.001641896	chr15	71406833	71408834	chr15	71400000	71425000	chr15	71575000	71600000	17.20001602	24.94299507	0.533633741
chr15_71400000_71730000	ENSG00000225362	CT62	5.135771242	0.000549309	0.001641896	chr15	71406833	71408834	chr15	71400000	71410000	chr15	71730000	71740000	15.2043457	18.16917419	0.255470055
chr15_73075000_73350000	ENSG00000260898	ADPGK-AS1	3.449280572	0.00722977	0.017773215	chr15	73074176	73076177	chr15	73075000	73100000	chr15	73350000	73375000	22.95644188	38.51670837	0.744055306
chr15_74650000_74900000	ENSG00000140459	CYP11A1	1.594432023	4.67E-17	4.16E-16	chr15	74659081	74661082	chr15	74650000	74675000	chr15	74900000	74925000	22.22444153	27.94890022	0.32932012
chr15_74650000_75050000	ENSG00000140459	CYP11A1	1.594432023	4.67E-17	4.16E-16	chr15	74659081	74661082	chr15	74650000	74675000	chr15	75050000	75075000	15.92499638	10.53126526	-0.592010724
chr15_89450000_89725000	ENSG00000140545	MFGE8	1.761119664	2.35E-76	1.39E-74	chr15	89455642	89457643	chr15	89450000	89475000	chr15	89725000	89750000	11.16474915	7.407022476	-0.585502479
chr15_90700000_90760000	ENSG00000185033	SEMA4B	2.576127851	2.17E-289	1.71E-286	chr15	90702836	90704837	chr15	90700000	90710000	chr15	90760000	90770000	56.04660416	48.75312424	-0.200747941
chr15_99800000_100250000	ENSG00000183060	LYSMD4	1.003985324	2.56E-16	2.17E-15	chr15	100272766	100274767	chr15	99800000	99825000	chr15	100250000	100275000	22.62537193	26.79640007	0.243109183
chr14_104025000_104125000	ENSG00000246451	KLC1-AS1	1.132987138	1.94E-07	8.67E-07	chr14	104149352	104151353	chr14	104025000	104050000	chr14	104125000	104150000	20.15520096	25.32008934	0.327676702
chr14_23590000_23650000	ENSG00000092068	SLC7A8	1.519114106	1.39E-14	1.05E-13	chr14	23651883	23653884	chr14	23590000	23600000	chr14	23650000	23660000	34.96982193	44.40018082	0.343581093
chr14_24800000_24900000	ENSG00000139899	CBLN3	1.608494364	7.09E-09	3.59E-08	chr14	24899160	24901161	chr14	24800000	24810000	chr14	24900000	24910000	27.54534531	31.15581131	0.177087859
chr14_32525000_32700000	ENSG00000258655	ARHGAP5-AS1	1.190627871	7.77E-06	2.94E-05	chr14	32544999	32547000	chr14	32525000	32550000	chr14	32700000	32725000	11.80931759	10.41182232	-0.180077953
chr14_50775000_50975000	ENSG00000198513	ATL1	1.312461528	3.52E-05	0.000123109	chr14	50998227	51000228	chr14	50775000	50800000	chr14	50975000	51000000	15.86769295	25.68508911	0.691381148
chr14_51000000_51225000	ENSG00000198513	ATL1	1.312461528	3.52E-05	0.000123109	chr14	50998227	51000228	chr14	51000000	51025000	chr14	51225000	51250000	22.94705582	22.7952919	-0.009531504
chr14_61940000_62030000	ENSG00000250548	LINC01303	1.522525682	0.015146709	0.034757912	chr14	62036371	62038372	chr14	61940000	61950000	chr14	62030000	62040000	25.24629402	17.53141403	-0.523626638
chr14_69025000_69250000	ENSG00000185650	ZFP36L1	1.014696522	6.80E-51	2.17E-49	chr14	69262190	69264191	chr14	69025000	69050000	chr14	69250000	69275000	11.39802456	11.94575691	0.067139033
chr14_69375000_69550000	ENSG00000259165	DDX18P1	3.021224534	0.005123849	0.012982792	chr14	69549115	69551116	chr14	69375000	69400000	chr14	69550000	69575000	15.94160271	21.80236053	0.449268077
chr14_69700000_69925000	ENSG00000100626	GALNT16	5.795139875	1.60E-05	5.83E-05	chr14	69724994	69726995	chr14	69700000	69725000	chr14	69925000	69950000	7.128043175	17.39134598	1.274964282
chr14_71075000_71275000	ENSG00000006432	MAP3K9	1.256709693	1.74E-44	4.59E-43	chr14	71275251	71277252	chr14	71075000	71100000	chr14	71275000	71300000	9.647390366	8.091917038	-0.250814918
chr14_71075000_71275000	ENSG00000259153	MAP3K9-DT	1.198461328	2.11E-09	1.12E-08	chr14	71275922	71277923	chr14	71075000	71100000	chr14	71275000	71300000	9.647390366	8.091917038	-0.250814918
chr14_71275000_71425000	ENSG00000006432	MAP3K9	1.256709693	1.74E-44	4.59E-43	chr14	71275251	71277252	chr14	71275000	71300000	chr14	71425000	71450000	22.25089645	31.05137253	0.478963033
chr14_71275000_71425000	ENSG00000259153	MAP3K9-DT	1.198461328	2.11E-09	1.12E-08	chr14	71275922	71277923	chr14	71275000	71300000	chr14	71425000	71450000	22.25089645	31.05137253	0.478963033
chr14_73750000_73925000	ENSG00000133961	NUMB	1.035373767	1.87E-68	9.11E-67	chr14	73929348	73931349	chr14	73750000	73775000	chr14	73925000	73950000	15.91284943	16.64314842	0.064340788
chr14_76040000_76110000	ENSG00000119686	FLVCR2	1.045112558	1.89E-10	1.09E-09	chr14	76043960	76045961	chr14	76040000	76050000	chr14	76110000	76120000	30.6116066	29.65468979	-0.045666908
chr12_109020000_109230000	ENSG00000257221	-	2.906307065	0.002169653	0.005875771	chr12	109021463	109023464	chr12	109020000	109025000	chr12	109230000	109235000	14.83581924	10.98943901	-0.429589988
chr12_113625000_113850000	ENSG00000139410	SDSL	1.484070597	2.37E-06	9.53E-06	chr12	113859042	113861043	chr12	113625000	113650000	chr12	113850000	113875000	11.32052231	20.58662224	0.857069465
chr12_12970000_13020000	ENSG00000234498	RPL13AP20	2.503788232	9.40E-09	4.71E-08	chr12	13027433	13029434	chr12	12970000	12980000	chr12	13020000	13030000	37.56814575	40.21194077	0.097862224
chr12_20125000_20500000	ENSG00000172572	PDE3A	-2.9097219	0	0	chr12	20521179	20523180	chr12	20125000	20150000	chr12	20500000	20525000	17.60869217	15.9820137	-0.139009605
chr12_20150000_20350000	ENSG00000256287	LINC02398	-2.024862063	0.001987273	0.005423395	chr12	20166714	20168715	chr12	20150000	20175000	chr12	20350000	20375000	23.16307831	16.15873146	-0.516827316
chr12_49680000_49730000	ENSG00000135406	PRPH	2.076670547	2.09E-07	9.27E-07	chr12	49686035	49688036	chr12	49680000	49690000	chr12	49730000	49740000	68.38976288	48.51816177	-0.494393019
chr12_49680000_49730000	ENSG00000186897	C1QL4	-1.178501103	0.000439953	0.001334563	chr12	49729971	49731972	chr12	49680000	49690000	chr12	49730000	49740000	68.38976288	48.51816177	-0.494393019
chr12_50170000_50220000	ENSG00000258057	BCDIN3D-AS1	1.082434976	0.000510565	0.00153461	chr12	50221325	50223326	chr12	50170000	50180000	chr12	50220000	50230000	50.02222443	36.87025833	-0.439085318
chr12_57700000_57825000	ENSG00000139269	INHBE	-1.980380817	1.45E-41	3.49E-40	chr12	57845106	57847107	chr12	57700000	57725000	chr12	57825000	57850000	57.76013947	54.91340256	-0.072786665
chr12_6170000_6300000	ENSG00000010278	CD9	1.240544842	5.92E-121	7.63E-119	chr12	6307881	6309882	chr12	6170000	6180000	chr12	6300000	6310000	19.95976639	27.18090057	0.443586465
chr12_75900000_76425000	ENSG00000139289	PHLDA1	1.658185965	1.09E-100	1.09E-98	chr12	76426712	76428713	chr12	75900000	75925000	chr12	76425000	76450000	24.47827911	22.32247162	-0.132438592
chr12_75900000_76425000	ENSG00000257453	PHLDA1-AS1	3.760668286	0.014012838	0.032400755	chr12	76423274	76425275	chr12	75900000	75925000	chr12	76425000	76450000	24.47827911	22.32247162	-0.132438592
chr12_76000000_76425000	ENSG00000139289	PHLDA1	1.658185965	1.09E-100	1.09E-98	chr12	76426712	76428713	chr12	76000000	76025000	chr12	76425000	76450000	14.8582325	12.79790497	-0.213802968
chr12_76000000_76425000	ENSG00000257453	PHLDA1-AS1	3.760668286	0.014012838	0.032400755	chr12	76423274	76425275	chr12	76000000	76025000	chr12	76425000	76450000	14.8582325	12.79790497	-0.213802968
chr11_10870000_61290000	ENSG00000247271	ZBED5-AS1	1.401139772	4.36E-21	4.74E-20	chr11	10878806	10880807	chr11	10870000	10880000	chr11	61290000	61300000	7.537529469	5.602882385	-0.421414762
chr11_10875000_85400000	ENSG00000247271	ZBED5-AS1	1.401139772	4.36E-21	4.74E-20	chr11	10878806	10880807	chr11	10875000	10900000	chr11	85400000	85425000	4.027497768	5.626982212	0.472507687
chr11_120040000_120100000	ENSG00000137709	POU2F3	1.544010189	0.019328226	0.043317094	chr11	120106349	120108350	chr11	120040000	120050000	chr11	120100000	120110000	37.57625198	34.43420029	-0.125629638
chr11_12690000_12900000	ENSG00000187079	TEAD1	-1.018937893	4.11E-56	1.51E-54	chr11	12694969	12696970	chr11	12690000	12700000	chr11	12900000	12910000	18.84319305	17.04560852	-0.143840423
chr11_130300000_130475000	ENSG00000166106	ADAMTS15	1.965757778	9.77E-36	1.93E-34	chr11	130317869	130319870	chr11	130300000	130325000	chr11	130475000	130500000	26.77878761	19.81695938	-0.43247065
chr11_130300000_130700000	ENSG00000166106	ADAMTS15	1.965757778	9.77E-36	1.93E-34	chr11	130317869	130319870	chr11	130300000	130325000	chr11	130700000	130725000	38.71316147	35.80183029	-0.112488555
chr11_17410000_17520000	ENSG00000187486	KCNJ11	-1.693548721	0.018882805	0.042411124	chr11	17409878	17411879	chr11	17410000	17420000	chr11	17520000	17530000	41.80508423	45.88087845	0.133908736
chr11_2550000_2900000	ENSG00000110628	SLC22A18	1.399643978	1.73E-31	3.00E-30	chr11	2919951	2921952	chr11	2550000	2575000	chr11	2900000	2925000	35.15954208	28.8530426	-0.284298773
chr11_2900000_101750000	ENSG00000110628	SLC22A18	1.399643978	1.73E-31	3.00E-30	chr11	2919951	2921952	chr11	2900000	2925000	chr11	101750000	101775000	6.428142548	6.867928028	0.094057162
chr11_2900000_102000000	ENSG00000110628	SLC22A18	1.399643978	1.73E-31	3.00E-30	chr11	2919951	2921952	chr11	2900000	2925000	chr11	102000000	102025000	5.596672535	11.32930088	1.004545776
chr11_2900000_102150000	ENSG00000110628	SLC22A18	1.399643978	1.73E-31	3.00E-30	chr11	2919951	2921952	chr11	2900000	2925000	chr11	102150000	102175000	7.897724152	10.46543598	0.401690874
chr11_44580000_44630000	ENSG00000085117	CD82	1.016360399	2.28E-07	1.01E-06	chr11	44584977	44586978	chr11	44580000	44590000	chr11	44630000	44640000	61.48847961	70.1685257	0.190218116
chr11_45125000_45300000	ENSG00000019505	SYT13	4.107586846	0.004074817	0.01049766	chr11	45306870	45308871	chr11	45125000	45150000	chr11	45300000	45325000	28.8743	33.52004623	0.214547901
chr11_47175000_62475000	ENSG00000162188	GNG3	1.462396524	0.009781768	0.023353811	chr11	62474130	62476131	chr11	47175000	47200000	chr11	62475000	62500000	0.839237571	3.536956549	1.953169665
chr11_47175000_62475000	ENSG00000270060	-	-1.167694028	1.87E-05	6.76E-05	chr11	47190114	47192115	chr11	47175000	47200000	chr11	62475000	62500000	0.839237571	3.536956549	1.953169665
chr11_47190000_47370000	ENSG00000270060	-	-1.167694028	1.87E-05	6.76E-05	chr11	47190114	47192115	chr11	47190000	47200000	chr11	47370000	47380000	17.36096573	16.78688049	-0.048230509
chr11_57100000_57275000	ENSG00000149150	SLC43A1	-1.225320353	5.30E-42	1.30E-40	chr11	57282259	57284260	chr11	57100000	57125000	chr11	57275000	57300000	33.6119194	22.88587761	-0.55251102
chr11_61790000_71900000	ENSG00000110195	FOLR1	-1.068832159	1.50E-74	8.48E-73	chr11	71899602	71901603	chr11	61790000	61795000	chr11	71900000	71905000	15.97563648	18.184021	0.185707521
chr11_63950000_64050000	ENSG00000149781	FERMT3	1.397428376	0.004894332	0.012430491	chr11	63973150	63975151	chr11	63950000	63975000	chr11	64050000	64075000	28.10561371	37.049366	0.397355261
chr11_64610000_64660000	ENSG00000171219	CDC42BPG	2.828610723	2.26E-12	1.48E-11	chr11	64611041	64613042	chr11	64610000	64620000	chr11	64660000	64670000	75.00740814	66.0430069	-0.183366581
chr11_65030000_65080000	ENSG00000149798	CDC42EP2	1.18115619	0.000205428	0.000654754	chr11	65081289	65083290	chr11	65030000	65040000	chr11	65080000	65090000	72.80004883	74.2032547	0.027505626
chr11_71730000_71890000	ENSG00000110195	FOLR1	-1.068832159	1.50E-74	8.48E-73	chr11	71899602	71901603	chr11	71730000	71740000	chr11	71890000	71900000	44.20320511	27.22402382	-0.697241119
chr11_72175000_72375000	ENSG00000186642	PDE2A	-1.285981617	2.44E-200	8.04E-198	chr11	72384635	72386636	chr11	72175000	72200000	chr11	72375000	72400000	20.96973991	17.91052628	-0.226332168
chr11_76510000_76620000	ENSG00000261578	-	1.026143448	0.00034593	0.001063514	chr11	76510408	76512409	chr11	76510000	76520000	chr11	76620000	76630000	33.47636795	32.14442825	-0.05839629
chr11_86650000_86975000	ENSG00000246523	FZD4-DT	1.86923926	0.006986044	0.017233067	chr11	86665661	86667662	chr11	86650000	86675000	chr11	86975000	87000000	22.61227798	26.27823448	0.215875595
chr11_900000_1025000	ENSG00000254872	LINC02688	1.991749678	0.005813365	0.014569389	chr11	1048880	1050881	chr11	900000	925000	chr11	1025000	1050000	54.61561584	45.17246628	-0.273318736
chr11_94875000_95475000	ENSG00000245552	LNCRNA-IUR	-1.377308928	0.000265512	0.000830834	chr11	94882703	94884704	chr11	94875000	94900000	chr11	95475000	95500000	40.57554626	35.40261459	-0.196236445
chr11_9775000_10325000	ENSG00000133805	AMPD3	3.828279868	2.59E-113	3.04E-111	chr11	10328860	10330861	chr11	9775000	9800000	chr11	10325000	10350000	10.72661686	16.65999222	0.630438984
chr11_9775000_10325000	ENSG00000148926	ADM	1.664198219	1.19E-35	2.35E-34	chr11	10325227	10327228	chr11	9775000	9800000	chr11	10325000	10350000	10.72661686	16.65999222	0.630438984
chr11_9775000_10325000	ENSG00000254554	ADM-DT	2.1485187	1.23E-10	7.17E-10	chr11	10324251	10326252	chr11	9775000	9800000	chr11	10325000	10350000	10.72661686	16.65999222	0.630438984
chr10_102950000_103525000	ENSG00000107833	NPM3	-1.111966649	3.69E-37	7.66E-36	chr10	103542170	103544171	chr10	102950000	102975000	chr10	103525000	103550000	13.31634331	8.58567524	-0.627281595
chr10_103360000_103540000	ENSG00000107833	NPM3	-1.111966649	3.69E-37	7.66E-36	chr10	103542170	103544171	chr10	103360000	103370000	chr10	103540000	103550000	30.3382988	23.37401772	-0.37482294
chr10_103975000_104100000	ENSG00000119915	ELOVL3	1.220314309	0.001718668	0.004745567	chr10	103985085	103987086	chr10	103975000	104000000	chr10	104100000	104125000	39.20532608	26.11469078	-0.58434929
chr10_104475000_104575000	ENSG00000148795	CYP17A1	-4.884556184	0.002157248	0.00584485	chr10	104596290	104598291	chr10	104475000	104500000	chr10	104575000	104600000	20.74922371	20.02217293	-0.051207563
chr10_104475000_104575000	ENSG00000156398	SFXN2	-1.768116562	1.31E-23	1.61E-22	chr10	104473295	104475296	chr10	104475000	104500000	chr10	104575000	104600000	20.74922371	20.02217293	-0.051207563
chr10_105470000_105610000	ENSG00000107957	SH3PXD2A	-1.124992056	9.27E-74	5.10E-72	chr10	105614301	105616302	chr10	105470000	105480000	chr10	105610000	105620000	27.35830116	26.92793274	-0.022791199
chr10_112170000_112250000	ENSG00000138166	DUSP5	1.549005648	5.75E-77	3.44E-75	chr10	112256596	112258597	chr10	112170000	112180000	chr10	112250000	112260000	18.9158268	21.56641579	0.188259844
chr10_112170000_112250000	ENSG00000273143	DUSP5-DT	1.5665647	1.46E-11	9.08E-11	chr10	112254962	112256963	chr10	112170000	112180000	chr10	112250000	112260000	18.9158268	21.56641579	0.188259844
chr10_112500000_112625000	ENSG00000150593	PDCD4	-1.236074702	1.86E-124	2.50E-122	chr10	112630565	112632566	chr10	112500000	112525000	chr10	112625000	112650000	28.48208237	15.42721844	-0.880311622
chr10_112500000_112625000	ENSG00000232470	-	-1.249951099	0.014300335	0.033017175	chr10	112628501	112630502	chr10	112500000	112525000	chr10	112625000	112650000	28.48208237	15.42721844	-0.880311622
chr10_52750000_53950000	ENSG00000185532	PRKG1	2.049771699	0.000124924	0.000410255	chr10	52749945	52751946	chr10	52750000	52775000	chr10	53950000	53975000	8.364655495	8.648965836	0.047661142
chr10_72675000_72950000	ENSG00000107731	UNC5B	-3.079777882	3.64E-175	8.70E-173	chr10	72971327	72973328	chr10	72675000	72700000	chr10	72950000	72975000	22.76861382	24.39126587	0.098898425
chr10_88725000_88825000	ENSG00000173269	MMRN2	1.159334935	1.29E-11	8.03E-11	chr10	88728238	88730239	chr10	88725000	88750000	chr10	88825000	88850000	23.17094421	18.80545235	-0.29972738
chr10_88725000_88825000	ENSG00000271880	-	2.173576495	0.003064415	0.008080028	chr10	88729498	88731499	chr10	88725000	88750000	chr10	88825000	88850000	23.17094421	18.80545235	-0.29972738
chr10_88725000_88825000	ENSG00000272734	ADIRF-AS1	1.405936298	5.16E-23	6.20E-22	chr10	88730068	88732069	chr10	88725000	88750000	chr10	88825000	88850000	23.17094421	18.80545235	-0.29972738
chr10_91000000_91300000	ENSG00000152779	SLC16A12	1.987487637	0.002014489	0.005492607	chr10	91315398	91317399	chr10	91000000	91025000	chr10	91300000	91325000	18.44887352	9.178009033	-0.999444418
chr10_91180000_91310000	ENSG00000152779	SLC16A12	1.987487637	0.002014489	0.005492607	chr10	91315398	91317399	chr10	91180000	91190000	chr10	91310000	91320000	40.47374344	37.44556046	-0.111904088
chr10_92500000_92600000	ENSG00000148680	HTR7	2.174172043	0.003609638	0.009399421	chr10	92616671	92618672	chr10	92500000	92525000	chr10	92600000	92625000	27.26525497	24.14832497	-0.174460207
chr10_97450000_97575000	ENSG00000138185	ENTPD1	-1.108022786	1.33E-12	8.88E-12	chr10	97470536	97472537	chr10	97450000	97475000	chr10	97575000	97600000	38.67670059	22.28645897	-0.792563709
chr1_110175000_110525000	ENSG00000168710	AHCYL1	-1.025010196	4.09E-136	6.46E-134	chr1	110526308	110528309	chr1	110175000	110200000	chr1	110525000	110550000	21.73019791	16.59909439	-0.386555343
chr1_110175000_110525000	ENSG00000168765	GSTM4	4.12226738	8.29E-10	4.54E-09	chr1	110197703	110199704	chr1	110175000	110200000	chr1	110525000	110550000	21.73019791	16.59909439	-0.386555343
chr1_110175000_110525000	ENSG00000235045	RPL7P8	3.340876372	0.01039148	0.024655439	chr1	110192992	110194993	chr1	110175000	110200000	chr1	110525000	110550000	21.73019791	16.59909439	-0.386555343
chr1_110190000_110315000	ENSG00000235045	RPL7P8	3.340876372	0.01039148	0.024655439	chr1	110192992	110194993	chr1	110190000	110195000	chr1	110315000	110320000	44.49336243	39.39819717	-0.17504218
chr1_116675000_117025000	ENSG00000224950	-	1.590915206	0.003279838	0.008600182	chr1	117040834	117042835	chr1	116675000	116700000	chr1	117025000	117050000	37.87667465	41.73450089	0.139579638
chr1_152825000_153175000	ENSG00000203783	PRR9	4.721764328	0.002226511	0.006020118	chr1	153189060	153191061	chr1	152825000	152850000	chr1	153175000	153200000	19.03390503	19.43557549	0.029972413
chr1_153320000_153470000	ENSG00000163220	S100A9	9.142525419	5.14E-19	5.05E-18	chr1	153329330	153331331	chr1	153320000	153330000	chr1	153470000	153480000	33.08036804	30.73979759	-0.105536592
chr1_153480000_153540000	ENSG00000196754	S100A2	1.601914538	9.83E-27	1.40E-25	chr1	153539366	153541367	chr1	153480000	153490000	chr1	153540000	153550000	63.87759781	57.32079697	-0.15599347
chr1_153505000_153540000	ENSG00000196754	S100A2	1.601914538	9.83E-27	1.40E-25	chr1	153539366	153541367	chr1	153505000	153510000	chr1	153540000	153545000	101.6316681	93.0703125	-0.126826609
chr1_153890000_153950000	ENSG00000272654	JTB-DT	-1.108240211	0.000429339	0.001304036	chr1	153949219	153951220	chr1	153890000	153900000	chr1	153950000	153960000	29.24571419	30.33862305	0.052753278
chr1_160960000_161060000	ENSG00000143217	NECTIN4	4.43882863	2.04E-16	1.74E-15	chr1	161058389	161060390	chr1	160960000	160970000	chr1	161060000	161070000	25.58101654	32.85318756	0.359715714
chr1_162825000_163150000	ENSG00000185860	CCDC190	2.63715252	3.34E-08	1.60E-07	chr1	162837605	162839606	chr1	162825000	162850000	chr1	163150000	163175000	26.72001266	11.41376686	-1.219950014
chr1_162825000_163275000	ENSG00000185860	CCDC190	2.63715252	3.34E-08	1.60E-07	chr1	162837605	162839606	chr1	162825000	162850000	chr1	163275000	163300000	24.98516464	27.35096931	0.130022686
chr1_181050000_181110000	ENSG00000162783	IER5	1.239323087	3.27E-80	2.09E-78	chr1	181056638	181058639	chr1	181050000	181060000	chr1	181110000	181120000	48.09315109	34.85284805	-0.463418119
chr1_182400000_182750000	ENSG00000135838	NPL	1.376110856	1.59E-14	1.20E-13	chr1	182757428	182759429	chr1	182400000	182425000	chr1	182750000	182775000	15.56097221	15.56585884	0.000450088
chr1_182570000_182750000	ENSG00000135838	NPL	1.376110856	1.59E-14	1.20E-13	chr1	182757428	182759429	chr1	182570000	182580000	chr1	182750000	182760000	32.02165985	29.39397812	-0.12312602
chr1_182570000_182750000	ENSG00000143333	RGS16	-1.123809614	9.54E-07	4.00E-06	chr1	182572543	182574544	chr1	182570000	182580000	chr1	182750000	182760000	32.02165985	29.39397812	-0.12312602
chr1_1850000_1950000	ENSG00000178821	TMEM52	-1.67532061	0.002630375	0.007025504	chr1	1849712	1851713	chr1	1850000	1875000	chr1	1950000	1975000	39.65699005	48.80311966	0.298717965
chr1_192775000_192975000	ENSG00000116741	RGS2	1.10134833	4.43E-15	3.47E-14	chr1	192777169	192779170	chr1	192775000	192800000	chr1	192975000	193000000	23.5665226	23.89679718	0.019994123
chr1_201850000_202075000	ENSG00000198892	SHISA4	1.059470634	0.000129032	0.000423099	chr1	201856808	201858809	chr1	201850000	201875000	chr1	202075000	202100000	26.87273407	20.65823174	-0.377818212
chr1_205300000_205450000	ENSG00000117266	CDK18	1.279865885	2.85E-25	3.79E-24	chr1	205472723	205474724	chr1	205300000	205325000	chr1	205450000	205475000	32.88413239	35.53324127	0.111451563
chr1_207250000_207475000	ENSG00000123843	C4BPB	-1.066395738	9.04E-112	1.03E-109	chr1	207261187	207263188	chr1	207250000	207275000	chr1	207475000	207500000	36.63193512	26.47670555	-0.466872623
chr1_208200000_208410000	ENSG00000076356	PLXNA2	1.008750004	3.02E-49	8.95E-48	chr1	208416665	208418666	chr1	208200000	208210000	chr1	208410000	208420000	39.88605499	28.43375206	-0.486827485
chr1_208300000_208400000	ENSG00000076356	PLXNA2	1.008750004	3.02E-49	8.95E-48	chr1	208416665	208418666	chr1	208300000	208325000	chr1	208400000	208425000	38.88276672	33.53521347	-0.212864072
chr1_209750000_209850000	ENSG00000008118	CAMK1G	-2.337118903	1.96E-21	2.18E-20	chr1	209756062	209758063	chr1	209750000	209775000	chr1	209850000	209875000	45.10769272	32.86242294	-0.455745995
chr1_212225000_212600000	ENSG00000220749	RPL21P28	-1.035153402	0.00769834	0.018811899	chr1	212224371	212226372	chr1	212225000	212250000	chr1	212600000	212625000	19.99973869	15.94632149	-0.324934139
chr1_234625000_234850000	ENSG00000227630	LINC01132	3.192287414	5.35E-07	2.30E-06	chr1	234858789	234860790	chr1	234625000	234650000	chr1	234850000	234875000	14.54062366	8.917723656	-0.699141806
chr1_234740000_234860000	ENSG00000227630	LINC01132	3.192287414	5.35E-07	2.30E-06	chr1	234858789	234860790	chr1	234740000	234750000	chr1	234860000	234870000	21.71776199	26.944067	0.309809005
chr1_31260000_31380000	ENSG00000162512	SDC3	1.446312016	4.88E-35	9.48E-34	chr1	31380608	31382609	chr1	31260000	31270000	chr1	31380000	31390000	59.88937759	72.40358734	0.273345315
chr1_32275000_32425000	ENSG00000134668	SPOCD1	2.905563857	1.27E-28	1.95E-27	chr1	32280652	32282653	chr1	32275000	32300000	chr1	32425000	32450000	40.27574539	31.36356163	-0.359806903
chr1_3350000_3525000	ENSG00000162591	MEGF6	1.571750426	3.40E-49	1.00E-47	chr1	3527059	3529060	chr1	3350000	3375000	chr1	3525000	3550000	32.35737228	30.16138268	-0.101068298
chr1_46500000_46640000	ENSG00000117472	TSPAN1	1.726842646	1.44E-42	3.59E-41	chr1	46639745	46641746	chr1	46500000	46510000	chr1	46640000	46650000	46.62857437	51.6595192	0.147519193
chr1_67225000_67375000	ENSG00000152763	DNAI4	1.566992743	0.000988078	0.002842568	chr1	67389570	67391571	chr1	67225000	67250000	chr1	67375000	67400000	13.14143181	30.74941635	1.220184064
