# Supplementary material for: Reversible acetylation of HDAC8 regulates cell cycle
Source: EMBO Rep. 2024 Jul 23;25(9):13. doi: 10.1038/s44319-024-00210-w (PMC11387496; doi:10.1038/s44319-024-00210-w)
Supplement: Supplementary file 5 — Source data Fig. 4 [file 44319_2024_210_MOESM5_ESM.zip › Figure 4/4H/DEG_with_interactions_WT_vs_R.csv]

loop_id	gene_id	gene_symbol	log2_fc_expr	pvalue_expr	padj_expr	pr_chrom	pr_start_hg19	pr_end_hg19	chr1	x1	x2	chr2	y1	y2	contact_WT	contact_R	log2_fc_contact
chr10_103975000_104100000	ENSG00000119915	ELOVL3	2.87698755168697	9.29262911524155e-23	1.26621385613237e-21	chr10	103985085	103987086	chr10	103975000	104000000	chr10	104100000	104125000	39.2053260803223	27.5209789276123	-0.5089603668565
chr10_104475000_104575000	ENSG00000156398	SFXN2	-1.3995090218846	5.87413684787317e-16	5.48260454090822e-15	chr10	104473295	104475296	chr10	104475000	104500000	chr10	104575000	104600000	20.7492237091064	17.0356292724609	-0.282994495009823
chr10_11550000_11775000	ENSG00000134463	ECHDC3	1.01585558534134	3.47548291564617e-05	0.0001275612681983	chr10	11783365	11785366	chr10	11550000	11575000	chr10	11775000	11800000	27.6785564422607	25.3806991577148	-0.124566765440081
chr10_17150000_17250000	ENSG00000107611	CUBN	1.53456907639247	0.0013170819906293	0.00387134885582673	chr10	17170830	17172831	chr10	17150000	17175000	chr10	17250000	17275000	12.3692684173584	18.2816028594971	0.559885750343853
chr10_35410000_35500000	ENSG00000269952	-	1.89467480973655	0.00148345818265268	0.00432246829436496	chr10	35498344	35500345	chr10	35410000	35420000	chr10	35500000	35510000	27.1193351745605	20.8335914611816	-0.378811981723618
chr10_54070000_54240000	ENSG00000107984	DKK1	-1.48277878990992	1.71949290724228e-63	9.15177981123068e-62	chr10	54073056	54075057	chr10	54070000	54080000	chr10	54240000	54250000	20.3494453430176	22.8455867767334	0.166154987576762
chr10_88725000_88825000	ENSG00000173269	MMRN2	1.59396720470926	7.72008093594188e-23	1.0573888632527e-21	chr10	88728238	88730239	chr10	88725000	88750000	chr10	88825000	88850000	23.1709442138672	28.7510738372803	0.310095268003995
chr10_88725000_88825000	ENSG00000272734	ADIRF-AS1	1.35388062659039	1.61906248644736e-21	2.05874482175677e-20	chr10	88730068	88732069	chr10	88725000	88750000	chr10	88825000	88850000	23.1709442138672	28.7510738372803	0.310095268003995
chr10_90575000_90675000	ENSG00000180139	ACTA2-AS1	-1.56554655878641	0.00714744448721381	0.0184011310242727	chr10	90691400	90693401	chr10	90575000	90600000	chr10	90675000	90700000	26.3277549743652	24.5637874603271	-0.0996595116873638
chr10_92500000_92600000	ENSG00000148680	HTR7	2.89521869363916	3.2806745401837e-05	0.000120877385760431	chr10	92616671	92618672	chr10	92500000	92525000	chr10	92600000	92625000	27.2652549743652	29.3919811248779	0.107977439900032
chr11_110170000_110220000	ENSG00000254416	LINC02732	1.0139626715148	1.89250132276156e-07	8.99051497001201e-07	chr11	110224855	110226856	chr11	110170000	110180000	chr11	110220000	110230000	41.6658325195312	41.7147178649902	0.00168763314392249
chr11_124525000_124625000	ENSG00000149564	ESAM	1.46775015954411	4.66999284919998e-10	2.80565151200294e-09	chr11	124631186	124633187	chr11	124525000	124550000	chr11	124625000	124650000	37.2251472473145	33.9009971618652	-0.134570894266563
chr11_128025000_128150000	ENSG00000273415	LINC02725	4.2031204226362	0.0195481365322234	0.0454214001599891	chr11	128049322	128051323	chr11	128025000	128050000	chr11	128150000	128175000	21.9679698944092	20.9748020172119	-0.0664348392935643
chr11_128025000_128700000	ENSG00000273415	LINC02725	4.2031204226362	0.0195481365322234	0.0454214001599891	chr11	128049322	128051323	chr11	128025000	128050000	chr11	128700000	128725000	17.7288703918457	17.443000793457	-0.0233197519803009
chr11_17410000_17520000	ENSG00000187486	KCNJ11	1.43602075790969	0.00115184286023768	0.00342286953383896	chr11	17409878	17411879	chr11	17410000	17420000	chr11	17520000	17530000	41.8050842285156	42.1812705993652	0.0128934392061039
chr11_2550000_2900000	ENSG00000110628	SLC22A18	2.07165140575554	2.83096234443411e-90	2.60044112495876e-88	chr11	2919951	2921952	chr11	2550000	2575000	chr11	2900000	2925000	35.1595420837402	19.2532806396484	-0.865435595290124
chr11_2900000_101750000	ENSG00000110628	SLC22A18	2.07165140575554	2.83096234443411e-90	2.60044112495876e-88	chr11	2919951	2921952	chr11	2900000	2925000	chr11	101750000	101775000	6.42814254760742	2.42277359962463	-1.37166181928581
chr11_2900000_102000000	ENSG00000110628	SLC22A18	2.07165140575554	2.83096234443411e-90	2.60044112495876e-88	chr11	2919951	2921952	chr11	2900000	2925000	chr11	102000000	102025000	5.59667253494263	7.0128059387207	0.32029932516789
chr11_2900000_102150000	ENSG00000110628	SLC22A18	2.07165140575554	2.83096234443411e-90	2.60044112495876e-88	chr11	2919951	2921952	chr11	2900000	2925000	chr11	102150000	102175000	7.89772415161133	9.35441780090332	0.241399098140031
chr11_34190000_34380000	ENSG00000166016	ABTB2	-1.68396134982611	1.30872006663595e-119	1.85331899436523e-117	chr11	34378555	34380556	chr11	34190000	34200000	chr11	34380000	34390000	31.1898593902588	25.821849822998	-0.27152650061036
chr11_34375000_34900000	ENSG00000166016	ABTB2	-1.68396134982611	1.30872006663595e-119	1.85331899436523e-117	chr11	34378555	34380556	chr11	34375000	34400000	chr11	34900000	34925000	8.28098487854004	13.0175504684448	0.646306645527309
chr11_34380000_34500000	ENSG00000166016	ABTB2	-1.68396134982611	1.30872006663595e-119	1.85331899436523e-117	chr11	34378555	34380556	chr11	34380000	34390000	chr11	34500000	34510000	30.7126884460449	28.1067218780518	-0.127485555952361
chr11_45125000_45300000	ENSG00000019505	SYT13	9.67372480769286	3.07678493358084e-16	2.91981612903159e-15	chr11	45306870	45308871	chr11	45125000	45150000	chr11	45300000	45325000	28.8743000030518	21.4608001708984	-0.426363086426881
chr11_47175000_62475000	ENSG00000162188	GNG3	1.52384599843952	0.00842266548028929	0.0212947539257771	chr11	62474130	62476131	chr11	47175000	47200000	chr11	62475000	62500000	0.839237570762634	1.50807166099548	0.775769674763745
chr11_47175000_62475000	ENSG00000270060	-	-1.29956644807019	2.12094247594685e-06	8.95940029212561e-06	chr11	47190114	47192115	chr11	47175000	47200000	chr11	62475000	62500000	0.839237570762634	1.50807166099548	0.775769674763745
chr11_47190000_47370000	ENSG00000270060	-	-1.29956644807019	2.12094247594685e-06	8.95940029212561e-06	chr11	47190114	47192115	chr11	47190000	47200000	chr11	47370000	47380000	17.3609657287598	17.1050834655762	-0.0212984626414525
chr11_57100000_57275000	ENSG00000109991	P2RX3	1.11432637324765	2.67171583269127e-10	1.63526605031021e-09	chr11	57104848	57106849	chr11	57100000	57125000	chr11	57275000	57300000	33.6119194030762	22.2509937286377	-0.59291979486313
chr11_57100000_57400000	ENSG00000109991	P2RX3	1.11432637324765	2.67171583269127e-10	1.63526605031021e-09	chr11	57104848	57106849	chr11	57100000	57125000	chr11	57400000	57425000	25.2476177215576	16.661828994751	-0.596670583210355
chr11_57100000_57400000	ENSG00000166793	YPEL4	1.77490791768145	7.03330277442302e-09	3.81160151039403e-08	chr11	57416417	57418418	chr11	57100000	57125000	chr11	57400000	57425000	25.2476177215576	16.661828994751	-0.596670583210355
chr11_57250000_57400000	ENSG00000166793	YPEL4	1.77490791768145	7.03330277442302e-09	3.81160151039403e-08	chr11	57416417	57418418	chr11	57250000	57275000	chr11	57400000	57425000	40.6261520385742	25.1478004455566	-0.689797801791309
chr11_5775000_7975000	ENSG00000182261	NLRP10	-2.71763173809601	0.000380195276816689	0.00121461337864185	chr11	7985973	7987974	chr11	5775000	5800000	chr11	7975000	8000000	8.21311950683594	9.11804866790771	0.149071433166597
chr11_61660000_61710000	ENSG00000167995	BEST1	2.77050903848806	2.37385202331484e-40	6.92867267142809e-39	chr11	61716293	61718294	chr11	61660000	61670000	chr11	61710000	61720000	75.2507781982422	61.8029632568359	-0.283613939565335
chr11_61810000_72295000	ENSG00000256633	PDE2A-AS2	-1.81956902723519	1.35592964307434e-11	9.245893418854e-11	chr11	72294616	72296617	chr11	61810000	61815000	chr11	72295000	72300000	21.7014541625977	16.3074760437012	-0.410071039695514
chr11_63950000_64050000	ENSG00000149781	FERMT3	1.46693480924787	0.00362683772172329	0.00989973568580986	chr11	63973150	63975151	chr11	63950000	63975000	chr11	64050000	64075000	28.1056137084961	26.1310806274414	-0.10470508524952
chr11_64610000_64660000	ENSG00000171219	CDC42BPG	2.5821321775846	4.40377941110741e-10	2.64839019134622e-09	chr11	64611041	64613042	chr11	64610000	64620000	chr11	64660000	64670000	75.0074081420898	40.3521385192871	-0.892739240151527
chr11_66050000_66110000	ENSG00000179292	TMEM151A	4.73458285235407	0.00051616667886577	0.001620924162737	chr11	66058341	66060342	chr11	66050000	66060000	chr11	66110000	66120000	53.6697120666504	50.5279006958008	-0.0868610824782182
chr11_71725000_72125000	ENSG00000162129	CLPB	-1.04075865554959	1.53792449651191e-60	7.83485261167344e-59	chr11	72144692	72146693	chr11	71725000	71750000	chr11	72125000	72150000	16.068603515625	10.0367593765259	-0.673598567972599
chr11_71925000_72275000	ENSG00000256633	PDE2A-AS2	-1.81956902723519	1.35592964307434e-11	9.245893418854e-11	chr11	72294616	72296617	chr11	71925000	71950000	chr11	72275000	72300000	9.43999004364014	10.4935312271118	0.151123908978058
chr11_72175000_72275000	ENSG00000256633	PDE2A-AS2	-1.81956902723519	1.35592964307434e-11	9.245893418854e-11	chr11	72294616	72296617	chr11	72175000	72200000	chr11	72275000	72300000	52.051830291748	35.7131767272949	-0.542227390306228
chr11_72175000_72375000	ENSG00000186642	PDE2A	-1.29444921870046	2.01121662920658e-268	1.0180607409671e-265	chr11	72384635	72386636	chr11	72175000	72200000	chr11	72375000	72400000	20.9697399139404	12.8924007415771	-0.697504468307524
chr11_7975000_25625000	ENSG00000182261	NLRP10	-2.71763173809601	0.000380195276816689	0.00121461337864185	chr11	7985973	7987974	chr11	7975000	8000000	chr11	25625000	25650000	8.88978862762451	8.35867691040039	-0.0878551773035495
chr11_86650000_86975000	ENSG00000246523	FZD4-DT	1.92276819926108	0.00646191557230695	0.0167851766984119	chr11	86665661	86667662	chr11	86650000	86675000	chr11	86975000	87000000	22.6122779846191	17.515193939209	-0.366652053343533
chr11_9775000_10325000	ENSG00000133805	AMPD3	3.4164067311457	1.83946000857625e-78	1.38052344050591e-76	chr11	10328860	10330861	chr11	9775000	9800000	chr11	10325000	10350000	10.726616859436	18.1513843536377	0.753423400684382
chr11_9775000_10325000	ENSG00000245522	LINC02709	1.1123643180185	1.99531590962381e-09	1.13729182572736e-08	chr11	9780080	9782081	chr11	9775000	9800000	chr11	10325000	10350000	10.726616859436	18.1513843536377	0.753423400684382
chr11_9775000_10325000	ENSG00000254554	ADM-DT	1.75928150243456	2.25177085865203e-07	1.06230181436031e-06	chr11	10324251	10326252	chr11	9775000	9800000	chr11	10325000	10350000	10.726616859436	18.1513843536377	0.753423400684382
chr11_9775000_9975000	ENSG00000245522	LINC02709	1.1123643180185	1.99531590962381e-09	1.13729182572736e-08	chr11	9780080	9782081	chr11	9775000	9800000	chr11	9975000	10000000	20.3287525177002	15.7195386886597	-0.368893578353843
chr12_104610000_104670000	ENSG00000198431	TXNRD1	-1.05002860255101	3.27211763550899e-151	7.63205398690141e-149	chr12	104608557	104610558	chr12	104610000	104620000	chr12	104670000	104680000	48.4358291625977	34.6652755737305	-0.481403113086286
chr12_113625000_113850000	ENSG00000139410	SDSL	2.0590105117045	5.77021892190759e-13	4.371951540481e-12	chr12	113859042	113861043	chr12	113625000	113650000	chr12	113850000	113875000	11.3205223083496	12.7340631484985	0.168349354265244
chr12_123450000_123625000	ENSG00000182196	ARL6IP4	-1.09028722573248	0.000287951209046016	0.00093511427988176	chr12	123463607	123465608	chr12	123450000	123475000	chr12	123625000	123650000	24.869026184082	21.3089447021484	-0.221925872273049
chr12_12970000_13020000	ENSG00000234498	RPL13AP20	2.13786390749012	1.27241770503484e-12	9.3808768579126e-12	chr12	13027433	13029434	chr12	12970000	12980000	chr12	13020000	13030000	37.5681457519531	37.124095916748	-0.0171082074240626
chr12_20125000_20500000	ENSG00000172572	PDE3A	-1.57902524941485	6.58294985176231e-169	1.82110418515438e-166	chr12	20521179	20523180	chr12	20125000	20150000	chr12	20500000	20525000	17.6086921691895	6.77187919616699	-1.3656810893877
chr12_40150000_40500000	ENSG00000151229	SLC2A13	1.64221906407784	7.7632540906943e-62	4.02386880330519e-60	chr12	40498891	40500892	chr12	40150000	40175000	chr12	40500000	40525000	21.2815437316895	10.0602912902832	-1.07342425431502
chr12_48725000_48825000	ENSG00000167528	ZNF641	-1.45393493990225	1.23848480997897e-66	7.03216995565865e-65	chr12	48744197	48746198	chr12	48725000	48750000	chr12	48825000	48850000	35.3912506103516	35.0553855895996	-0.013717693483048
chr12_49140000_49190000	ENSG00000271547	-	4.24430350894441	0.00444006374935468	0.0118863009633056	chr12	49193869	49195870	chr12	49140000	49150000	chr12	49190000	49200000	58.1609802246094	54.2437400817871	-0.100416115506183
chr12_49680000_49730000	ENSG00000135406	PRPH	3.43878984027777	1.15339217991545e-22	1.56266249159273e-21	chr12	49686035	49688036	chr12	49680000	49690000	chr12	49730000	49740000	68.389762878418	47.8352279663086	-0.514802072087193
chr12_49680000_49730000	ENSG00000186897	C1QL4	1.26420876592794	2.49638492437047e-08	1.29027794342163e-07	chr12	49729971	49731972	chr12	49680000	49690000	chr12	49730000	49740000	68.389762878418	47.8352279663086	-0.514802072087193
chr12_50170000_50220000	ENSG00000258057	BCDIN3D-AS1	1.29870745550209	1.16486115800305e-05	4.52756278550083e-05	chr12	50221325	50223326	chr12	50170000	50180000	chr12	50220000	50230000	50.0222244262695	44.4148330688477	-0.171164297220319
chr12_50250000_50350000	ENSG00000086159	AQP6	1.35248336300852	1.74075553174719e-07	8.2994618949494e-07	chr12	50359977	50361978	chr12	50250000	50275000	chr12	50350000	50375000	45.213996887207	30.5991096496582	-0.561759933834053
chr12_53450000_53675000	ENSG00000257605	MYG1-AS1	-1.05701039905486	5.33720133447684e-05	0.000191029572662161	chr12	53693098	53695099	chr12	53450000	53475000	chr12	53675000	53700000	17.608922958374	19.6580047607422	0.157960794115036
chr12_54175000_54325000	ENSG00000123407	HOXC12	4.7104075902162	0.00268020295642706	0.00749203484154108	chr12	54347618	54349619	chr12	54175000	54200000	chr12	54325000	54350000	40.5517845153809	45.9697265625	0.180500350618111
chr12_57700000_57825000	ENSG00000139269	INHBE	1.36205284044968	4.73286780583211e-48	1.70605542376593e-46	chr12	57845106	57847107	chr12	57700000	57725000	chr12	57825000	57850000	57.760139465332	37.1332588195801	-0.635977907955196
chr12_57700000_57825000	ENSG00000175189	INHBC	3.12530246654131	5.50010234885518e-13	4.17526914427612e-12	chr12	57827543	57829544	chr12	57700000	57725000	chr12	57825000	57850000	57.760139465332	37.1332588195801	-0.635977907955196
chr13_31775000_31975000	ENSG00000187676	B3GLCT	-1.08816061432379	9.07043987236412e-33	1.9907272601791e-31	chr13	31773073	31775074	chr13	31775000	31800000	chr13	31975000	32000000	26.2911796569824	13.3273773193359	-0.974878298785604
chr14_102425000_102775000	ENSG00000022976	ZNF839	1.28642632286052	1.79554321443111e-16	1.73086582716898e-15	chr14	102782714	102784715	chr14	102425000	102450000	chr14	102775000	102800000	6.21734714508057	8.22678375244141	0.398440505432092
chr14_102525000_102775000	ENSG00000022976	ZNF839	1.28642632286052	1.79554321443111e-16	1.73086582716898e-15	chr14	102782714	102784715	chr14	102525000	102550000	chr14	102775000	102800000	7.85203552246094	13.4449939727783	0.76836364489651
chr14_24800000_24900000	ENSG00000139899	CBLN3	1.39313394994854	1.82238965759621e-06	7.77834093000923e-06	chr14	24899160	24901161	chr14	24800000	24810000	chr14	24900000	24910000	27.5453453063965	23.6932125091553	-0.21648651735727
chr14_50775000_50975000	ENSG00000198513	ATL1	1.22875528350898	0.000127163723446892	0.000433183296753293	chr14	50998227	51000228	chr14	50775000	50800000	chr14	50975000	51000000	15.8676929473877	13.853796005249	-0.194498235866955
chr14_51000000_51225000	ENSG00000198513	ATL1	1.22875528350898	0.000127163723446892	0.000433183296753293	chr14	50998227	51000228	chr14	51000000	51025000	chr14	51225000	51250000	22.9470558166504	15.9566860198975	-0.521408300923776
chr14_61940000_62030000	ENSG00000232774	-	3.32186906452376	5.6925336038156e-09	3.11202532175884e-08	chr14	62036258	62038259	chr14	61940000	61950000	chr14	62030000	62040000	25.2462940216064	19.8176956176758	-0.347724076569946
chr14_61940000_62030000	ENSG00000250548	LINC01303	1.75833914659851	0.00468500896914978	0.0124844364230558	chr14	62036371	62038372	chr14	61940000	61950000	chr14	62030000	62040000	25.2462940216064	19.8176956176758	-0.347724076569946
chr14_69375000_69550000	ENSG00000259165	DDX18P1	2.86281254807067	0.0112898463732713	0.0277906606380234	chr14	69549115	69551116	chr14	69375000	69400000	chr14	69550000	69575000	15.9416027069092	14.0455360412598	-0.181471439482173
chr14_69700000_69925000	ENSG00000100626	GALNT16	6.25904819029766	1.70506444148574e-06	7.29327366547774e-06	chr14	69724994	69726995	chr14	69700000	69725000	chr14	69925000	69950000	7.12804317474365	14.407826423645	1.00515436076522
chr14_71075000_71275000	ENSG00000006432	MAP3K9	1.07360242347172	2.56444744028421e-30	5.06733962224267e-29	chr14	71275251	71277252	chr14	71075000	71100000	chr14	71275000	71300000	9.64739036560059	10.9257984161377	0.177795202073715
chr14_71075000_71275000	ENSG00000259153	MAP3K9-DT	1.04738064586736	4.12495531133834e-07	1.89252285074734e-06	chr14	71275922	71277923	chr14	71075000	71100000	chr14	71275000	71300000	9.64739036560059	10.9257984161377	0.177795202073715
chr14_71275000_71425000	ENSG00000006432	MAP3K9	1.07360242347172	2.56444744028421e-30	5.06733962224267e-29	chr14	71275251	71277252	chr14	71275000	71300000	chr14	71425000	71450000	22.2508964538574	19.8377647399902	-0.164829020877603
chr14_71275000_71425000	ENSG00000259153	MAP3K9-DT	1.04738064586736	4.12495531133834e-07	1.89252285074734e-06	chr14	71275922	71277923	chr14	71275000	71300000	chr14	71425000	71450000	22.2508964538574	19.8377647399902	-0.164829020877603
chr15_40330000_40450000	ENSG00000248508	SRP14-DT	1.59917559444727	9.65853381628272e-16	8.89265394826557e-15	chr15	40330512	40332513	chr15	40330000	40340000	chr15	40450000	40460000	33.2227058410645	30.0709247589111	-0.143346637189517
chr15_45740000_45900000	ENSG00000259354	-	1.01189160530223	0.00474660568064483	0.0126330121655914	chr15	45739625	45741626	chr15	45740000	45750000	chr15	45900000	45910000	18.7819652557373	22.9800357818604	0.289636530847146
chr15_48650000_48925000	ENSG00000166147	FBN1	4.24021795585742	6.07582076125883e-137	1.11192193639314e-134	chr15	48937046	48939047	chr15	48650000	48675000	chr15	48925000	48950000	12.6205129623413	17.0499496459961	0.431047491163144
chr15_49525000_49900000	ENSG00000166262	FAM227B	1.43495556832947	1.37156509817006e-09	7.93360205459854e-09	chr15	49912128	49914129	chr15	49525000	49550000	chr15	49900000	49925000	12.5888586044312	8.69096660614014	-0.529468590891843
chr15_56525000_56700000	ENSG00000151575	TEX9	1.563023915005	2.13882060660529e-11	1.43579799807411e-10	chr15	56535207	56537208	chr15	56525000	56550000	chr15	56700000	56725000	20.7865772247314	31.6718597412109	0.605173448566983
chr15_69350000_69500000	ENSG00000212766	EWSAT1	1.82551143291837	0.00862278340209518	0.0217521620103114	chr15	69364266	69366267	chr15	69350000	69375000	chr15	69500000	69525000	20.808313369751	24.0493698120117	0.207908854410509
chr15_71400000_71575000	ENSG00000225362	CT62	4.1760963755114	0.0178530771882827	0.0419291766422936	chr15	71406833	71408834	chr15	71400000	71425000	chr15	71575000	71600000	17.2000160217285	19.2832202911377	0.164034903302038
chr15_71400000_71730000	ENSG00000225362	CT62	4.1760963755114	0.0178530771882827	0.0419291766422936	chr15	71406833	71408834	chr15	71400000	71410000	chr15	71730000	71740000	15.204345703125	16.5746288299561	0.123713280430434
chr15_74650000_74900000	ENSG00000140459	CYP11A1	2.16970782545581	1.20019873012695e-37	3.15862035270468e-36	chr15	74659081	74661082	chr15	74650000	74675000	chr15	74900000	74925000	22.2244415283203	17.946044921875	-0.306941402952314
chr15_74650000_75050000	ENSG00000140459	CYP11A1	2.16970782545581	1.20019873012695e-37	3.15862035270468e-36	chr15	74659081	74661082	chr15	74650000	74675000	chr15	75050000	75075000	15.9249963760376	13.2693223953247	-0.261397684203909
chr15_75650000_75925000	ENSG00000173548	SNX33	1.24392276339389	1.05653851882277e-81	8.3787026337708e-80	chr15	75939247	75941248	chr15	75650000	75675000	chr15	75925000	75950000	8.80269336700439	16.3621387481689	0.886838010286336
chr15_89450000_89725000	ENSG00000140545	MFGE8	1.10984504910043	3.92471548042457e-27	6.63159843712933e-26	chr15	89455642	89457643	chr15	89450000	89475000	chr15	89725000	89750000	11.1647491455078	7.53343820571899	-0.561410268303977
chr15_90700000_90760000	ENSG00000185033	SEMA4B	2.45527860594539	2.847235978106e-267	1.411220649065e-264	chr15	90702836	90704837	chr15	90700000	90710000	chr15	90760000	90770000	56.0466041564941	45.9297485351562	-0.286632207574218
chr16_19090000_19380000	ENSG00000260430	-	1.36986678344514	2.30968592346702e-06	9.72217583248475e-06	chr16	19097178	19099179	chr16	19090000	19100000	chr16	19380000	19390000	16.6945476531982	21.6189880371094	0.370963946212002
chr16_2050000_2175000	ENSG00000265386	RN7SL219P	4.17866390501856	0.0180440054842278	0.0423065866241514	chr16	2062182	2064183	chr16	2050000	2075000	chr16	2175000	2200000	43.879322052002	40.113826751709	-0.129133735326055
chr16_29700000_30025000	ENSG00000149927	DOC2A	1.66036354176225	1.87279561219383e-13	1.4715728381465e-12	chr16	30033591	30035592	chr16	29700000	29725000	chr16	30025000	30050000	29.715087890625	21.8164176940918	-0.444030585002528
chr16_29825000_30025000	ENSG00000149927	DOC2A	1.66036354176225	1.87279561219383e-13	1.4715728381465e-12	chr16	30033591	30035592	chr16	29825000	29850000	chr16	30025000	30050000	43.1183929443359	25.6903610229492	-0.744813458612874
chr16_30425000_30625000	ENSG00000156853	ZNF689	-1.00830163791272	1.71113022143744e-16	1.65150097761534e-15	chr16	30634333	30636334	chr16	30425000	30450000	chr16	30625000	30650000	25.1503143310547	30.6498489379883	0.284277975562143
chr16_68925000_69125000	ENSG00000103044	HAS3	1.32664679984064	1.76632784575324e-07	8.41800997161764e-07	chr16	69138467	69140468	chr16	68925000	68950000	chr16	69125000	69150000	39.3949127197266	30.3761615753174	-0.373985624781265
chr16_75020000_75150000	ENSG00000166816	LDHD	1.88801899986185	2.21998334464073e-09	1.26141924414491e-08	chr16	75149669	75151670	chr16	75020000	75030000	chr16	75150000	75160000	24.8446445465088	23.2105731964111	-0.0977456314144705
chr16_81400000_81750000	ENSG00000197943	PLCG2	2.49985267918094	9.95360134219979e-06	3.8961192749634e-05	chr16	81771702	81773703	chr16	81400000	81425000	chr16	81750000	81775000	21.7616634368896	31.2887496948242	0.521844384601081
chr16_84525000_84750000	ENSG00000261243	-	4.59793211361064	0.00426994372732419	0.0114644206316183	chr16	84528205	84530206	chr16	84525000	84550000	chr16	84750000	84775000	14.3165035247803	19.0700130462646	0.411130012731053
chr17_19250000_19650000	ENSG00000108602	ALDH3A1	3.30160138387836	1.32476918347649e-15	1.20480059801564e-14	chr17	19651256	19653257	chr17	19250000	19275000	chr17	19650000	19675000	12.8483419418335	11.7487697601318	-0.128030096026157
chr17_19410000_19650000	ENSG00000108602	ALDH3A1	3.30160138387836	1.32476918347649e-15	1.20480059801564e-14	chr17	19651256	19653257	chr17	19410000	19420000	chr17	19650000	19660000	28.2505779266357	24.3989315032959	-0.210659315930564
chr17_37125000_37300000	ENSG00000161381	PLXDC1	1.46069910816822	0.000709792212259022	0.0021761168198266	chr17	37309647	37311648	chr17	37125000	37150000	chr17	37300000	37325000	37.3886985778809	47.3499984741211	0.339952297590756
chr17_40475000_40675000	ENSG00000108785	HSD17B1P1	1.27967085448504	0.000102596291116892	0.00035380031337324	chr17	40697782	40699783	chr17	40475000	40500000	chr17	40675000	40700000	20.4284133911133	33.6086540222168	0.715496893917244
chr17_40775000_40810000	ENSG00000037042	TUBG2	1.00450533511073	9.60422926525282e-15	8.20446026749119e-14	chr17	40810323	40812324	chr17	40775000	40780000	chr17	40810000	40815000	95.4610290527344	96.2968215942383	0.0125631889557735
chr17_4100000_4300000	ENSG00000263219	RYKP1	-4.26266229133799	0.0217434382326081	0.0499129813770725	chr17	4124386	4126387	chr17	4100000	4125000	chr17	4300000	4325000	47.6460723876953	25.8712902069092	-0.878464375031978
chr17_45915000_45970000	ENSG00000167182	SP2	-1.04227920538098	4.10961686453067e-27	6.93909828417667e-26	chr17	45972516	45974517	chr17	45915000	45920000	chr17	45970000	45975000	62.0365295410156	56.3832893371582	-0.137617558845914
chr17_46890000_46950000	ENSG00000170703	TTLL6	5.33181738491531	0.000196152114798929	0.000651767452958286	chr17	46893576	46895577	chr17	46890000	46900000	chr17	46950000	46960000	36.9044761657715	35.8449859619141	-0.0419092534785983
chr17_48270000_48370000	ENSG00000108821	COL1A1	-1.35395513130472	1.09949388408822e-117	1.53870935272605e-115	chr17	48277993	48279994	chr17	48270000	48280000	chr17	48370000	48380000	41.7807693481445	33.5119895935059	-0.31731200218697
chr17_54175000_54375000	ENSG00000153930	ANKFN1	-2.89388587493222	0.000814556157849841	0.00247561389261696	chr17	54187319	54189320	chr17	54175000	54200000	chr17	54375000	54400000	28.1791591644287	18.1492748260498	-0.63190008799538
chr17_60775000_61475000	ENSG00000265702	-	-1.73551578572436	0.0107167956754258	0.0264896920430188	chr17	60775605	60777606	chr17	60775000	60800000	chr17	61475000	61500000	13.7068157196045	8.06980991363525	-0.757006210893104
chr17_61500000_61675000	ENSG00000265282	-	-1.92057468870087	0.00480612901972321	0.0127785667756186	chr17	61508572	61510573	chr17	61500000	61525000	chr17	61675000	61700000	21.6670951843262	23.6177959442139	0.123821055905613
chr17_61975000_62200000	ENSG00000266402	SNHG25	-1.71238788760062	0.000144172846640045	0.000487772496361393	chr17	62222330	62224331	chr17	61975000	62000000	chr17	62200000	62225000	22.0532531738281	27.5373554229736	0.319101000950055
chr17_62100000_62200000	ENSG00000266402	SNHG25	-1.71238788760062	0.000144172846640045	0.000487772496361393	chr17	62222330	62224331	chr17	62100000	62125000	chr17	62200000	62225000	48.2486877441406	58.2014961242676	0.270056172797515
chr17_7250000_7450000	ENSG00000213859	KCTD11	2.45305548853704	8.82583162933911e-26	1.40170467485719e-24	chr17	7254208	7256209	chr17	7250000	7275000	chr17	7450000	7475000	14.2554788589478	24.0134105682373	0.748234262559406
chr17_7970000_8020000	ENSG00000179148	ALOXE3	1.95952498828163	8.69622093704163e-14	6.99431346562398e-13	chr17	8021365	8023366	chr17	7970000	7980000	chr17	8020000	8030000	39.4064521789551	37.4372444152832	-0.07376554619507
chr17_8020000_8070000	ENSG00000179148	ALOXE3	1.95952498828163	8.69622093704163e-14	6.99431346562398e-13	chr17	8021365	8023366	chr17	8020000	8030000	chr17	8070000	8080000	28.855110168457	37.8329277038574	0.389632738665973
chr17_80300000_80475000	ENSG00000182459	TEX19	1.44164874552261	0.00818643481514008	0.0207659100849768	chr17	80316123	80318124	chr17	80300000	80325000	chr17	80475000	80500000	17.518575668335	17.013219833374	-0.0419860708963113
chr18_20700000_20975000	ENSG00000134508	CABLES1	-1.45260578207162	3.52250947598828e-102	3.77495598843411e-100	chr18	20713528	20715529	chr18	20700000	20725000	chr18	20975000	21000000	22.9109992980957	21.1267204284668	-0.116442147665252
chr18_2925000_3125000	ENSG00000265907	-	3.85674089459192	6.80202577469661e-06	2.71248734840441e-05	chr18	2947236	2949237	chr18	2925000	2950000	chr18	3125000	3150000	17.9320068359375	14.9731426239014	-0.258579729428627
chr18_2925000_3225000	ENSG00000265907	-	3.85674089459192	6.80202577469661e-06	2.71248734840441e-05	chr18	2947236	2949237	chr18	2925000	2950000	chr18	3225000	3250000	23.8422794342041	12.9550876617432	-0.874948366143302
chr18_55300000_55525000	ENSG00000267787	-	-1.24357659592301	0.0136801611200985	0.0329617898732291	chr18	55305687	55307688	chr18	55300000	55325000	chr18	55525000	55550000	24.3220157623291	14.0479879379272	-0.787585389304645
chr18_60775000_60975000	ENSG00000171791	BCL2	-1.33071823745728	8.28115145039566e-72	5.2678308597958e-70	chr18	60986361	60988362	chr18	60775000	60800000	chr18	60975000	61000000	21.5279102325439	11.4067001342773	-0.91042011365772
chr19_10690000_10750000	ENSG00000129354	AP1M2	-1.05196841314921	1.82703345204152e-31	3.77973503108868e-30	chr19	10696991	10698992	chr19	10690000	10700000	chr19	10750000	10760000	51.0596504211426	57.2479782104492	0.164736219083632
chr19_1275000_1375000	ENSG00000099617	EFNA2	1.24705115651747	1.38296181525374e-05	5.32740358592969e-05	chr19	1285153	1287154	chr19	1275000	1300000	chr19	1375000	1400000	41.443244934082	38.6132011413574	-0.101788302157239
chr19_1275000_1375000	ENSG00000248015	-	1.21887550327387	0.000630842793874266	0.00195066037289611	chr19	1395466	1397467	chr19	1275000	1300000	chr19	1375000	1400000	41.443244934082	38.6132011413574	-0.101788302157239
chr19_3850000_4200000	ENSG00000105278	ZFR2	4.42559523324503	0.0101743928835293	0.0252276165807239	chr19	3868030	3870031	chr19	3850000	3875000	chr19	4200000	4225000	10.4739103317261	14.0050640106201	0.41570421545379
chr19_43825000_43925000	ENSG00000231412	-	-6.76753691049003	1.434630731109e-19	1.64408958207198e-18	chr19	43834582	43836583	chr19	43825000	43850000	chr19	43925000	43950000	26.2155799865723	22.8559436798096	-0.197049451687528
chr19_46580000_46690000	ENSG00000204869	IGFL4	1.02084948929004	0.0101815620969131	0.0252401316919516	chr19	46579376	46581377	chr19	46580000	46590000	chr19	46690000	46700000	53.4748039245605	36.3811492919922	-0.55440348438994
chr19_46580000_46760000	ENSG00000204869	IGFL4	1.02084948929004	0.0101815620969131	0.0252401316919516	chr19	46579376	46581377	chr19	46580000	46590000	chr19	46760000	46770000	46.0255432128906	34.7370681762695	-0.404942687175614
chr19_48825000_49075000	ENSG00000105479	ODAD1	2.37583078276818	5.37983074861354e-08	2.69569404676211e-07	chr19	48824151	48826152	chr19	48825000	48850000	chr19	49075000	49100000	17.3977699279785	18.682092666626	0.102186750569252
chr19_49295000_49335000	ENSG00000087076	HSD17B14	1.4759997215465	8.97351140755499e-06	3.53107525466657e-05	chr19	49338935	49340936	chr19	49295000	49300000	chr19	49335000	49340000	63.7026596069336	46.2618789672852	-0.460677526349541
chr19_660000_730000	ENSG00000267666	-	1.7565303108472	0.00223317448080419	0.00632772893156017	chr19	662482	664483	chr19	660000	670000	chr19	730000	740000	48.5401611328125	51.7963981628418	0.0934864046269471
chr19_8200000_8300000	ENSG00000142449	FBN3	2.78330813554497	0.000359534705419913	0.00115201214500271	chr19	8213730	8215731	chr19	8200000	8225000	chr19	8300000	8325000	26.710657119751	26.1280937194824	-0.0316936246095807
chr19_9725000_9900000	ENSG00000196605	ZNF846	1.01709092977036	0.00366625090949791	0.00999241326473419	chr19	9902856	9904857	chr19	9725000	9750000	chr19	9900000	9925000	32.209659576416	27.2820568084717	-0.23873473106409
chr19_9725000_9900000	ENSG00000267106	ZNF561-AS1	1.18583477971825	3.33112873032765e-05	0.000122565548442971	chr19	9730967	9732968	chr19	9725000	9750000	chr19	9900000	9925000	32.209659576416	27.2820568084717	-0.23873473106409
chr1_110175000_110525000	ENSG00000168710	AHCYL1	-1.00071107825573	1.3993353869631e-143	2.7066331862796e-141	chr1	110526308	110528309	chr1	110175000	110200000	chr1	110525000	110550000	21.7301979064941	24.2599678039551	0.158187017007119
chr1_12375000_12675000	ENSG00000272482	-	2.1698823316795	3.07825778394817e-05	0.000113818906202103	chr1	12678250	12680251	chr1	12375000	12400000	chr1	12675000	12700000	16.218376159668	24.4332542419434	0.588241112563064
chr1_153320000_153470000	ENSG00000163220	S100A9	5.84926560735598	5.82257676302481e-08	2.90469540300112e-07	chr1	153329330	153331331	chr1	153320000	153330000	chr1	153470000	153480000	33.0803680419922	36.1994667053223	0.129618463991758
chr1_162825000_163275000	ENSG00000143248	RGS5	1.737505345688	5.70482101402799e-14	4.64329102787341e-13	chr1	163290577	163292578	chr1	162825000	162850000	chr1	163275000	163300000	24.985164642334	8.6613130569458	-1.51761539934678
chr1_201850000_202075000	ENSG00000170075	GPR37L1	1.758999570632	0.00375802423154798	0.0102131770290761	chr1	202090986	202092987	chr1	201850000	201875000	chr1	202075000	202100000	26.8727340698242	19.789644241333	-0.439484295172761
chr1_201970000_202090000	ENSG00000170075	GPR37L1	1.758999570632	0.00375802423154798	0.0102131770290761	chr1	202090986	202092987	chr1	201970000	201975000	chr1	202090000	202095000	57.0432319641113	41.3915901184082	-0.461763688042298
chr1_202425000_202675000	ENSG00000143858	SYT2	1.22714979904594	0.00988271500964906	0.0245735443974248	chr1	202678545	202680546	chr1	202425000	202450000	chr1	202675000	202700000	29.9912281036377	12.86585521698	-1.21462561983313
chr1_205245000_205290000	ENSG00000163545	NUAK2	-1.68577401597207	2.80666653363529e-34	6.47656677999197e-33	chr1	205289883	205291884	chr1	205245000	205250000	chr1	205290000	205295000	57.0903968811035	42.9285774230957	-0.410477773540066
chr1_205300000_205450000	ENSG00000117266	CDK18	2.52355869616023	3.51569853444518e-132	5.93205559099187e-130	chr1	205472723	205474724	chr1	205300000	205325000	chr1	205450000	205475000	32.8841323852539	30.9893035888672	-0.0853538565832089
chr1_207250000_207475000	ENSG00000123843	C4BPB	-1.02538882617379	1.05473745883485e-115	1.41769824198531e-113	chr1	207261187	207263188	chr1	207250000	207275000	chr1	207475000	207500000	36.6319351196289	28.4708213806152	-0.362492389626246
chr1_207250000_207475000	ENSG00000196352	CD55	-1.1162229546468	1.42091369161938e-196	5.12196327838132e-194	chr1	207493853	207495854	chr1	207250000	207275000	chr1	207475000	207500000	36.6319351196289	28.4708213806152	-0.362492389626246
chr1_234625000_234850000	ENSG00000227630	LINC01132	4.15992486139149	2.18335565917079e-12	1.57837175592016e-11	chr1	234858789	234860790	chr1	234625000	234650000	chr1	234850000	234875000	14.540623664856	12.3946342468262	-0.228668340914901
chr1_234740000_234860000	ENSG00000227630	LINC01132	4.15992486139149	2.18335565917079e-12	1.57837175592016e-11	chr1	234858789	234860790	chr1	234740000	234750000	chr1	234860000	234870000	21.7177619934082	12.0644063949585	-0.842837200914114
chr1_239550000_240050000	ENSG00000133019	CHRM3	6.57268614755374	2.85735820256192e-07	1.33397584374314e-06	chr1	239548865	239550866	chr1	239550000	239575000	chr1	240050000	240075000	17.9281234741211	10.3929328918457	-0.780831252531726
chr1_31260000_31380000	ENSG00000162512	SDC3	1.28631715758606	1.14791463166349e-27	2.00661550344644e-26	chr1	31380608	31382609	chr1	31260000	31270000	chr1	31380000	31390000	59.8893775939941	41.9515113830566	-0.512549409587671
chr1_32275000_32425000	ENSG00000134668	SPOCD1	2.99375855157595	6.12311701710666e-29	1.138086538703e-27	chr1	32280652	32282653	chr1	32275000	32300000	chr1	32425000	32450000	40.2757453918457	22.4927730560303	-0.837627534983067
chr1_3350000_3525000	ENSG00000162591	MEGF6	1.55361231837999	1.74303175295346e-48	6.38959451995619e-47	chr1	3527059	3529060	chr1	3350000	3375000	chr1	3525000	3550000	32.3573722839355	22.6989078521729	-0.509581489599259
chr1_65700000_65875000	ENSG00000116675	DNAJC6	-1.40032410952489	1.59343029384432e-63	8.4998430764238e-62	chr1	65712902	65714903	chr1	65700000	65725000	chr1	65875000	65900000	32.0348663330078	15.9585828781128	-1.00079488645449
chr1_85750000_86150000	ENSG00000117174	ZNHIT6	-1.22095712541008	4.79498717267521e-75	3.33560057968175e-73	chr1	86173116	86175117	chr1	85750000	85775000	chr1	86150000	86175000	17.3718967437744	15.0828466415405	-0.20259392736798
chr1_85775000_86025000	ENSG00000142871	CCN1	-2.77412758821826	0	0	chr1	86045444	86047445	chr1	85775000	85800000	chr1	86025000	86050000	16.4593257904053	15.4149646759033	-0.0939835228195097
chr1_89450000_89925000	ENSG00000213516	RBMXL1	-1.08064402915265	6.78167960310743e-45	2.23157592583027e-43	chr1	89457643	89459644	chr1	89450000	89475000	chr1	89925000	89950000	12.2222328186035	15.5107431411743	0.341275518108867
chr20_30140000_30190000	ENSG00000125968	ID1	-1.01952678790115	2.84413665335348e-67	1.64634683990104e-65	chr20	30192086	30194087	chr20	30140000	30150000	chr20	30190000	30200000	45.83203125	35.5118637084961	-0.367142645636365
chr20_36690000_36790000	ENSG00000198959	TGM2	3.34089498731832	9.55671689232219e-07	4.21434386626946e-06	chr20	36793980	36795981	chr20	36690000	36700000	chr20	36790000	36800000	30.8074340820312	24.1971473693848	-0.347166944693083
chr20_38875000_39300000	ENSG00000204103	MAFB	1.89590272904222	2.29191123971533e-12	1.65333111898324e-11	chr20	39316880	39318881	chr20	38875000	38900000	chr20	39300000	39325000	17.0125026702881	13.5827417373657	-0.322693421281461
chr20_39600000_39950000	ENSG00000132793	LPIN3	1.18424696547077	3.09243200353233e-33	6.88876870749417e-32	chr20	39968560	39970561	chr20	39600000	39625000	chr20	39950000	39975000	15.9234666824341	7.62300062179565	-1.05295291643039
chr20_39800000_39965000	ENSG00000132793	LPIN3	1.18424696547077	3.09243200353233e-33	6.88876870749417e-32	chr20	39968560	39970561	chr20	39800000	39805000	chr20	39965000	39970000	30.0635833740234	31.7317752838135	0.0776597913809762
chr20_43950000_44400000	ENSG00000124116	WFDC3	2.96257657748483	2.23647361833226e-05	8.4149840034387e-05	chr20	44419571	44421572	chr20	43950000	43975000	chr20	44400000	44425000	13.0844345092773	12.1349563598633	-0.107826738645649
chr21_28140000_28210000	ENSG00000154734	ADAMTS1	-1.64395666097316	2.89737040491939e-69	1.75845253325095e-67	chr21	28216728	28218729	chr21	28140000	28150000	chr21	28210000	28220000	22.8447933197021	19.2907466888428	-0.242798452345518
chr21_30450000_30725000	ENSG00000156265	MAP3K7CL	1.69539107257798	0.000112592401721361	0.000386144706552241	chr21	30448792	30450793	chr21	30450000	30475000	chr21	30725000	30750000	31.517707824707	20.4422760009766	-0.62213674576987
chr21_39525000_39700000	ENSG00000157551	KCNJ15	-3.64930352402478	5.46863571861589e-06	2.2081519413033e-05	chr21	39528128	39530129	chr21	39525000	39550000	chr21	39700000	39725000	21.3157138824463	22.4358215332031	0.073550274237792
chr21_46700000_46850000	ENSG00000223768	LINC00205	1.19289111259209	3.07935020837614e-45	1.02462686444023e-43	chr21	46712200	46714201	chr21	46700000	46725000	chr21	46850000	46875000	40.9922904968262	25.4990310668945	-0.682778544308956
chr22_26900000_27025000	ENSG00000225783	MIAT	1.3817628144455	0.00474623310028933	0.0126330121655914	chr22	27041392	27043393	chr22	26900000	26925000	chr22	27025000	27050000	28.5162620544434	22.352632522583	-0.349950627282092
chr22_31025000_31125000	ENSG00000100036	SLC35E4	1.36678907686156	1.28614621586782e-08	6.81485626318737e-08	chr22	31030639	31032640	chr22	31025000	31050000	chr22	31125000	31150000	38.4819984436035	32.8261566162109	-0.228693753281996
chr22_42350000_42825000	ENSG00000230107	-	3.33858037977741	0.0151050081213507	0.0360444581960937	chr22	42833029	42835030	chr22	42350000	42375000	chr22	42825000	42850000	11.965989112854	14.3886413574219	0.263976129740472
chr22_42350000_42825000	ENSG00000235568	NFAM1	4.25195442654567	0.00294683400640708	0.00816635152550154	chr22	42827401	42829402	chr22	42350000	42375000	chr22	42825000	42850000	11.965989112854	14.3886413574219	0.263976129740472
chr22_42550000_42825000	ENSG00000230107	-	3.33858037977741	0.0151050081213507	0.0360444581960937	chr22	42833029	42835030	chr22	42550000	42575000	chr22	42825000	42850000	36.4802856445312	112.021018981934	1.61591851527299
chr22_42550000_42825000	ENSG00000235568	NFAM1	4.25195442654567	0.00294683400640708	0.00816635152550154	chr22	42827401	42829402	chr22	42550000	42575000	chr22	42825000	42850000	36.4802856445312	112.021018981934	1.61591851527299
chr2_101200000_101600000	ENSG00000223947	-	1.65862531056773	1.50919432408256e-06	6.50221698012463e-06	chr2	101617706	101619707	chr2	101200000	101225000	chr2	101600000	101625000	20.195951461792	36.494499206543	0.850434828219828
chr2_101200000_101600000	ENSG00000234988	LINC01849	5.41753279861794	0.000121071522561724	0.00041367407629843	chr2	101222490	101224491	chr2	101200000	101225000	chr2	101600000	101625000	20.195951461792	36.494499206543	0.850434828219828
chr2_172800000_172950000	ENSG00000115844	DLX2	-1.17093087956504	7.18241179045427e-30	1.38698667943748e-28	chr2	172966628	172968629	chr2	172800000	172825000	chr2	172950000	172975000	33.775218963623	16.2997760772705	-1.0465541554274
chr2_24625000_25000000	ENSG00000184924	PTRHD1	-1.09754135556863	4.41946892180195e-26	7.13805737397083e-25	chr2	25015251	25017252	chr2	24625000	24650000	chr2	25000000	25025000	18.6313705444336	11.2295694351196	-0.725363428595432
chr2_24825000_25000000	ENSG00000184924	PTRHD1	-1.09754135556863	4.41946892180195e-26	7.13805737397083e-25	chr2	25015251	25017252	chr2	24825000	24850000	chr2	25000000	25025000	12.2081365585327	15.0212354660034	0.296963662839725
chr2_27950000_28600000	ENSG00000270640	-	-2.75213992783801	0.00242376705048302	0.00682008774666371	chr2	28618682	28620683	chr2	27950000	27975000	chr2	28600000	28625000	9.79974460601807	11.7441263198853	0.258708570245958
chr2_29180000_29410000	ENSG00000189350	TOGARAM2	-5.64524920877365	7.67241881686692e-64	4.1391046728363e-62	chr2	29178477	29180478	chr2	29180000	29190000	chr2	29410000	29420000	30.168737411499	24.104211807251	-0.322570383185558
chr2_85640000_85780000	ENSG00000152292	SH2D6	1.10643513968438	1.27232029732662e-27	2.21919150980187e-26	chr2	85644844	85646845	chr2	85640000	85650000	chr2	85780000	85790000	47.6324272155762	47.0974388122559	-0.016261126660289
chr3_12175000_12500000	ENSG00000157150	TIMP4	1.70317659593951	2.09634171370297e-31	4.31810092733396e-30	chr3	12199851	12201852	chr3	12175000	12200000	chr3	12500000	12525000	21.7438716888428	25.1029300689697	0.206362882303537
chr3_134090000_134190000	ENSG00000114019	AMOTL2	-1.03937381691449	2.29333785440176e-99	2.36193943264382e-97	chr3	134093321	134095322	chr3	134090000	134095000	chr3	134190000	134195000	46.0308074951172	35.7438888549805	-0.364003376260801
chr3_145775000_145875000	ENSG00000240032	LNCSRLR	1.38064547561789	0.000184002089649402	0.000614054385586887	chr3	145785972	145787973	chr3	145775000	145800000	chr3	145875000	145900000	20.5495014190674	20.4720497131348	-0.00542140314859905
chr3_145775000_145875000	ENSG00000243415	-	1.43198780353306	0.000197098338348718	0.000654728646698457	chr3	145780829	145782830	chr3	145775000	145800000	chr3	145875000	145900000	20.5495014190674	20.4720497131348	-0.00542140314859905
chr3_145775000_145875000	ENSG00000261051	-	1.18035277740236	2.40487257879325e-07	1.13116495694089e-06	chr3	145778466	145780467	chr3	145775000	145800000	chr3	145875000	145900000	20.5495014190674	20.4720497131348	-0.00542140314859905
chr3_145775000_146025000	ENSG00000240032	LNCSRLR	1.38064547561789	0.000184002089649402	0.000614054385586887	chr3	145785972	145787973	chr3	145775000	145800000	chr3	146025000	146050000	13.8789482116699	10.0339221954346	-0.464063157627685
chr3_145775000_146025000	ENSG00000243415	-	1.43198780353306	0.000197098338348718	0.000654728646698457	chr3	145780829	145782830	chr3	145775000	145800000	chr3	146025000	146050000	13.8789482116699	10.0339221954346	-0.464063157627685
chr3_145775000_146025000	ENSG00000261051	-	1.18035277740236	2.40487257879325e-07	1.13116495694089e-06	chr3	145778466	145780467	chr3	145775000	145800000	chr3	146025000	146050000	13.8789482116699	10.0339221954346	-0.464063157627685
chr3_156375000_156775000	ENSG00000243926	TIPARP-AS1	1.59678667407958	9.90533585237807e-06	3.87914148582595e-05	chr3	156391167	156393168	chr3	156375000	156400000	chr3	156775000	156800000	21.5982532501221	9.84493732452393	-1.12554472372498
chr3_185700000_186250000	ENSG00000213139	CRYGS	1.5493524947179	1.86740629515384e-05	7.08233112832857e-05	chr3	186263491	186265492	chr3	185700000	185725000	chr3	186250000	186275000	19.2663269042969	25.949161529541	0.427686583256674
chr3_186550000_186875000	ENSG00000163923	RPL39L	1.20791410547763	1.92912874932502e-32	4.17235473410833e-31	chr3	186897696	186899697	chr3	186550000	186575000	chr3	186875000	186900000	27.1952018737793	20.7595233917236	-0.387941172361017
chr3_187450000_188650000	ENSG00000234076	TPRG1-AS1	1.81595758998212	0.000601020111600205	0.00186596234830751	chr3	188664428	188666429	chr3	187450000	187475000	chr3	188650000	188675000	17.5553722381592	7.02368068695068	-1.30941248317175
chr3_189940000_190030000	ENSG00000163347	CLDN1	1.74518585529601	2.27900933841194e-07	1.07451270650334e-06	chr3	190039264	190041265	chr3	189940000	189950000	chr3	190030000	190040000	34.1882476806641	22.011905670166	-0.632890810165722
chr3_193500000_194025000	ENSG00000214145	LINC00887	2.19296925448382	4.72739809511519e-18	5.00086830061741e-17	chr3	194029592	194031593	chr3	193500000	193525000	chr3	194025000	194050000	23.6948204040527	13.7011623382568	-0.785857789170499
chr3_193860000_194030000	ENSG00000214145	LINC00887	2.19296925448382	4.72739809511519e-18	5.00086830061741e-17	chr3	194029592	194031593	chr3	193860000	193870000	chr3	194030000	194040000	26.2792911529541	32.5221328735352	0.306445312283897
chr3_194050000_194300000	ENSG00000178772	CPN2	4.62322996375143	0.00382667834894743	0.0103813056217239	chr3	194071057	194073058	chr3	194050000	194075000	chr3	194300000	194325000	12.1060209274292	15.9781904220581	0.397512073284717
chr3_194400000_194975000	ENSG00000185112	FAM43A	-1.88264233314925	8.67180820860472e-49	3.19861998590566e-47	chr3	194405622	194407623	chr3	194400000	194425000	chr3	194975000	195000000	19.4060897827148	21.614236831665	0.154716646418027
chr3_196325000_196675000	ENSG00000119227	PIGZ	2.8947400471148	3.00062797311572e-09	1.68486995771527e-08	chr3	196694931	196696932	chr3	196325000	196350000	chr3	196675000	196700000	15.8013553619385	14.8229637145996	-0.0916156551241989
chr3_45250000_45525000	ENSG00000249992	TMEM158	3.21386725979349	6.4254597602231e-213	2.54780188592446e-210	chr3	45266770	45268771	chr3	45250000	45275000	chr3	45525000	45550000	21.8580322265625	24.4476776123047	0.160837768887544
chr3_46250000_46400000	ENSG00000163823	CCR1	2.09703866675449	3.56199660289893e-07	1.64678315545217e-06	chr3	46248887	46250888	chr3	46250000	46275000	chr3	46400000	46425000	35.5167274475098	34.9660339355469	-0.0224806971032052
chr4_119900000_120200000	ENSG00000164096	C4orf3	1.57149261511969	5.55126819946881e-104	6.20047989359448e-102	chr4	120224600	120226601	chr4	119900000	119925000	chr4	120200000	120225000	17.4359359741211	13.0447959899902	-0.415822684764022
chr4_128525000_128625000	ENSG00000164066	INTU	1.0393628789843	1.51215495854708e-14	1.2798178092776e-13	chr4	128543426	128545427	chr4	128525000	128550000	chr4	128625000	128650000	37.5501747131348	20.2728614807129	-0.886007930635306
chr4_152275000_152525000	ENSG00000270265	-	3.93071288001511	0.0101911653550377	0.02526130599726	chr4	152273376	152275377	chr4	152275000	152300000	chr4	152525000	152550000	15.7341680526733	13.2572240829468	-0.245420852270658
chr4_22400000_22675000	ENSG00000249948	GBA3	4.7701886400414	0.00230998117415094	0.00652693136748516	chr4	22693537	22695538	chr4	22400000	22425000	chr4	22675000	22700000	19.3992767333984	8.0643482208252	-1.25601099081627
chr4_85650000_85875000	ENSG00000180769	WDFY3-AS2	1.34456291601785	6.79913968511716e-07	3.03942751312706e-06	chr4	85886538	85888539	chr4	85650000	85675000	chr4	85875000	85900000	12.8642129898071	13.6285886764526	0.0826486933856011
chr5_111540000_111750000	ENSG00000129595	EPB41L4A	1.1173794381269	4.25786774469216e-16	4.00232838854094e-15	chr5	111754013	111756014	chr5	111540000	111550000	chr5	111750000	111760000	20.1806583404541	23.0223712921143	0.189184874464242
chr5_114950000_115150000	ENSG00000251201	TMED7-TICAM2	1.26470785061446	3.53435058623819e-05	0.000129621912744247	chr5	114960858	114962859	chr5	114950000	114975000	chr5	115150000	115175000	24.8322982788086	28.1611938476562	0.180806533518904
chr5_114950000_115400000	ENSG00000251201	TMED7-TICAM2	1.26470785061446	3.53435058623819e-05	0.000129621912744247	chr5	114960858	114962859	chr5	114950000	114975000	chr5	115400000	115425000	22.0197143554688	14.0089263916016	-0.648724544054602
chr5_125675000_125850000	ENSG00000155324	GRAMD2B	-1.32422171172178	3.52256233313623e-47	1.2452493383008e-45	chr5	125694824	125696825	chr5	125675000	125700000	chr5	125850000	125875000	32.471492767334	33.0099067687988	0.0236531077222769
chr5_147550000_147750000	ENSG00000247199	FBXO38-DT	1.36920588891497	2.34755909622239e-47	8.33593708331743e-46	chr5	147762346	147764347	chr5	147550000	147575000	chr5	147750000	147775000	28.5846195220947	14.2067737579346	-1.0035790074557
chr5_158100000_158525000	ENSG00000164330	EBF1	-4.03281978623591	3.6910737721982e-06	1.51613149368728e-05	chr5	158525769	158527770	chr5	158100000	158125000	chr5	158525000	158550000	12.9683399200439	17.7330474853516	0.448477379595078
chr5_38550000_38650000	ENSG00000244968	LIFR-AS1	-1.12617039712478	0.000536342034423278	0.00167829979494465	chr5	38555888	38557889	chr5	38550000	38575000	chr5	38650000	38675000	36.7884292602539	29.0580520629883	-0.339274017203585
chr5_39575000_40675000	ENSG00000171522	PTGER4	1.13210181326211	1.39059675880591e-08	7.34703253136827e-08	chr5	40678600	40680601	chr5	39575000	39600000	chr5	40675000	40700000	13.5436725616455	16.0680141448975	0.244910452166959
chr5_64100000_64775000	ENSG00000049192	ADAMTS6	-1.64342388808183	1.62095357715069e-25	2.5387825249501e-24	chr5	64776747	64778748	chr5	64100000	64125000	chr5	64775000	64800000	16.2657489776611	20.1363697052002	0.30627087283267
chr5_6630000_6710000	ENSG00000145545	SRD5A1	1.0778069301822	1.79358821133145e-76	1.27758254897564e-74	chr5	6632456	6634457	chr5	6630000	6640000	chr5	6710000	6720000	39.6978569030762	31.7720165252686	-0.32040044383384
chr5_73200000_73925000	ENSG00000171617	ENC1	2.02680441350085	5.44085210787943e-10	3.24744888355643e-09	chr5	73936249	73938250	chr5	73200000	73225000	chr5	73925000	73950000	24.5375156402588	7.78451156616211	-1.64376349704202
chr5_80800000_81025000	ENSG00000145687	SSBP2	1.41025258727211	9.95593004228962e-23	1.35349446649207e-21	chr5	81046616	81048617	chr5	80800000	80825000	chr5	81025000	81050000	19.2441005706787	24.257022857666	0.332444154044027
chr5_90400000_90675000	ENSG00000113369	ARRDC3	2.59179003348177	3.33133906983281e-290	1.88704494786649e-287	chr5	90678176	90680177	chr5	90400000	90425000	chr5	90675000	90700000	21.7170276641846	13.0577840805054	-0.72953801995156
chr5_93840000_93950000	ENSG00000133302	SLF1	-1.07400332929917	4.07629598973188e-90	3.71567654757514e-88	chr5	93953052	93955053	chr5	93840000	93850000	chr5	93950000	93960000	12.781644821167	4.66847705841064	-1.43371633752003
chr5_93840000_93950000	ENSG00000185261	KIAA0825	-2.23956122965014	5.6172868137236e-109	6.71562163745217e-107	chr5	93953309	93955310	chr5	93840000	93850000	chr5	93950000	93960000	12.781644821167	4.66847705841064	-1.43371633752003
chr6_112025000_112175000	ENSG00000010810	FYN	-1.03902484086817	9.87251262966682e-112	1.22331743735627e-109	chr6	112193655	112195656	chr6	112025000	112050000	chr6	112175000	112200000	26.2150993347168	11.3922777175903	-1.19522607878152
chr6_134500000_134600000	ENSG00000220378	KRT8P42	-1.81644784953473	2.0185408684202e-28	3.66588593897595e-27	chr6	134618833	134620834	chr6	134500000	134525000	chr6	134600000	134625000	37.0341453552246	20.6351451873779	-0.840668225949626
chr6_135850000_136525000	ENSG00000237596	-	-1.29554930350981	0.000328891618262497	0.00105924739272818	chr6	136545733	136547734	chr6	135850000	135875000	chr6	136525000	136550000	19.7721519470215	13.0107498168945	-0.599997912798221
chr6_13900000_14050000	ENSG00000180537	RNF182	5.86419661780462	4.32241551142163e-63	2.29030261541719e-61	chr6	13923677	13925678	chr6	13900000	13925000	chr6	14050000	14075000	35.8511428833008	18.2271480560303	-0.972055333403333
chr6_24775000_25000000	ENSG00000112312	GMNN	-1.03731756954905	1.29712711659618e-55	5.80074271258266e-54	chr6	24774159	24776160	chr6	24775000	24800000	chr6	25000000	25025000	23.3202934265137	12.0405941009521	-0.947920129368535
chr6_43750000_44025000	ENSG00000231881	-	3.87735451727232	9.82320974166616e-81	7.66242567095015e-79	chr6	44040650	44042651	chr6	43750000	43775000	chr6	44025000	44050000	23.4482727050781	14.8857536315918	-0.652029601632812
chr6_52740000_52850000	ENSG00000170899	GSTA4	1.60223877399464	0.00115348061082355	0.00342688027124164	chr6	52859176	52861177	chr6	52740000	52750000	chr6	52850000	52860000	18.9703636169434	16.7415313720703	-0.179309025756875
chr6_52850000_52920000	ENSG00000170899	GSTA4	1.60223877399464	0.00115348061082355	0.00342688027124164	chr6	52859176	52861177	chr6	52850000	52860000	chr6	52920000	52930000	37.3719520568848	22.8980922698975	-0.704296942937516
chr6_575000_1375000	ENSG00000137273	FOXF2	-1.22024586745445	5.45642290658836e-31	1.10762591613177e-29	chr6	1389069	1391070	chr6	575000	600000	chr6	1375000	1400000	9.86823558807373	9.34670734405518	-0.0775266005848683
chr6_575000_1375000	ENSG00000261730	FOXF2-DT	-2.49103724416062	1.53802395276408e-09	8.84484598989854e-09	chr6	1384301	1386302	chr6	575000	600000	chr6	1375000	1400000	9.86823558807373	9.34670734405518	-0.0775266005848683
chr6_7250000_7575000	ENSG00000168566	SNRNP48	-1.2758517484376	6.50339877849598e-70	4.01876260621293e-68	chr6	7589432	7591433	chr6	7250000	7275000	chr6	7575000	7600000	11.9761819839478	1.55550456047058	-2.86682151296017
chr6_9525000_10400000	ENSG00000137203	TFAP2A	-1.35378603164306	1.6382635290566e-149	3.60888218701719e-147	chr6	10418892	10420893	chr6	9525000	9550000	chr6	10400000	10425000	9.57017040252686	6.06632566452026	-0.64913022725673
chr7_100175000_100425000	ENSG00000106336	FBXO24	1.67733681134149	0.0095879365005809	0.023931325278536	chr7	100180605	100182606	chr7	100175000	100200000	chr7	100425000	100450000	6.96469783782959	19.2072315216064	1.45044154810139
chr7_100175000_100425000	ENSG00000196411	EPHB4	1.11475113848379	6.99499501987812e-72	4.46160660905953e-70	chr7	100424121	100426122	chr7	100175000	100200000	chr7	100425000	100450000	6.96469783782959	19.2072315216064	1.45044154810139
chr7_100175000_100425000	ENSG00000236305	SLC12A9-AS1	1.73840955891513	0.00585461251250326	0.0153214262770834	chr7	100449238	100451239	chr7	100175000	100200000	chr7	100425000	100450000	6.96469783782959	19.2072315216064	1.45044154810139
chr7_134110000_134290000	ENSG00000273297	-	7.28902938639207	3.71760683816598e-09	2.06793510139834e-08	chr7	134116205	134118206	chr7	134110000	134120000	chr7	134290000	134300000	10.9726552963257	18.087308883667	0.715930856469221
chr7_150575000_150675000	ENSG00000164867	NOS3	3.64427812848359	0.00319552337993115	0.00880730963066983	chr7	150687083	150689084	chr7	150575000	150600000	chr7	150675000	150700000	18.7910900115967	29.9882202148438	0.671492823270592
chr7_17025000_17325000	ENSG00000106546	AHR	1.74310432126931	7.21653536648029e-89	6.43028437842444e-87	chr7	17337246	17339247	chr7	17025000	17050000	chr7	17325000	17350000	12.666784286499	19.1283798217773	0.590842023717045
chr7_20350000_20625000	ENSG00000105855	ITGB8	1.47557935232405	9.90959796304799e-71	6.20419066154934e-69	chr7	20369325	20371326	chr7	20350000	20375000	chr7	20625000	20650000	3.96621966362	19.258092880249	2.25117676917681
chr7_20350000_20625000	ENSG00000271133	ITGB8-AS1	1.73157344888816	2.33563166697001e-05	8.77083130169148e-05	chr7	20370370	20372371	chr7	20350000	20375000	chr7	20625000	20650000	3.96621966362	19.258092880249	2.25117676917681
chr7_2275000_2375000	ENSG00000106268	NUDT1	1.08523154056468	1.13296908276914e-19	1.30705343753232e-18	chr7	2280857	2282858	chr7	2275000	2300000	chr7	2375000	2400000	28.1083126068115	33.6674003601074	0.259510747402713
chr7_23300000_23525000	ENSG00000232818	RPS2P32	1.52376207798838	2.42430911477925e-05	9.08724407589621e-05	chr7	23529092	23531093	chr7	23300000	23325000	chr7	23525000	23550000	13.252667427063	23.6617870330811	0.831515365715697
chr7_26725000_27175000	ENSG00000105997	HOXA3	3.10862649459802	0.00412829509212407	0.011121760676789	chr7	27191200	27193201	chr7	26725000	26750000	chr7	27175000	27200000	15.281361579895	17.323221206665	0.179828155822325
chr7_26725000_27175000	ENSG00000106004	HOXA5	2.28829558749973	6.64972013019321e-20	7.73611205953186e-19	chr7	27182287	27184288	chr7	26725000	26750000	chr7	27175000	27200000	15.281361579895	17.323221206665	0.179828155822325
chr7_26890000_27180000	ENSG00000106004	HOXA5	2.28829558749973	6.64972013019321e-20	7.73611205953186e-19	chr7	27182287	27184288	chr7	26890000	26900000	chr7	27180000	27190000	20.1153736114502	26.0934295654297	0.373752100308155
chr7_27225000_27600000	ENSG00000106031	HOXA13	2.32269554249667	6.45425372284111e-42	1.96863013230914e-40	chr7	27238725	27240726	chr7	27225000	27250000	chr7	27600000	27625000	12.714334487915	17.5557231903076	0.462377361817367
chr7_27225000_27600000	ENSG00000243766	HOTTIP	1.46155594476692	0.00992618061990403	0.0246635783945835	chr7	27237194	27239195	chr7	27225000	27250000	chr7	27600000	27625000	12.714334487915	17.5557231903076	0.462377361817367
chr7_27225000_28050000	ENSG00000106031	HOXA13	2.32269554249667	6.45425372284111e-42	1.96863013230914e-40	chr7	27238725	27240726	chr7	27225000	27250000	chr7	28050000	28075000	13.2735052108765	10.3132305145264	-0.360959939143545
chr7_27225000_28050000	ENSG00000243766	HOTTIP	1.46155594476692	0.00992618061990403	0.0246635783945835	chr7	27237194	27239195	chr7	27225000	27250000	chr7	28050000	28075000	13.2735052108765	10.3132305145264	-0.360959939143545
chr7_27230000_27810000	ENSG00000106031	HOXA13	2.32269554249667	6.45425372284111e-42	1.96863013230914e-40	chr7	27238725	27240726	chr7	27230000	27240000	chr7	27810000	27820000	7.90245485305786	13.8577566146851	0.802552542702497
chr7_27230000_27810000	ENSG00000243766	HOTTIP	1.46155594476692	0.00992618061990403	0.0246635783945835	chr7	27237194	27239195	chr7	27230000	27240000	chr7	27810000	27820000	7.90245485305786	13.8577566146851	0.802552542702497
chr7_38950000_39500000	ENSG00000006715	VPS41	1.28737319601671	3.31608856568812e-61	1.6966250121782e-59	chr7	38970994	38972995	chr7	38950000	38975000	chr7	39500000	39525000	4.77318382263184	13.3405838012695	1.46365925501438
chr7_45025000_45150000	ENSG00000136280	CCM2	1.61743316506851	1.61072534664874e-26	2.65931760736434e-25	chr7	45038074	45040075	chr7	45025000	45050000	chr7	45150000	45175000	17.2206439971924	28.3866882324219	0.717795336718987
chr7_45960000_46390000	ENSG00000146674	IGFBP3	5.20746225241094	0	0	chr7	45960473	45962474	chr7	45960000	45970000	chr7	46390000	46400000	21.9060688018799	22.7742614746094	0.0558237218794451
chr7_48000000_48125000	ENSG00000183696	UPP1	1.16330398812505	1.49748092958537e-74	1.02081859013655e-72	chr7	48127225	48129226	chr7	48000000	48025000	chr7	48125000	48150000	30.0623912811279	33.6695594787598	0.162972549298801
chr7_54825000_55300000	ENSG00000132432	SEC61G	1.59010990544842	2.02950278392492e-84	1.69417195552133e-82	chr7	54826667	54828668	chr7	54825000	54850000	chr7	55300000	55325000	8.88968563079834	24.37575340271	1.4450106982601
chr7_6025000_6350000	ENSG00000122512	PMS2	1.08724026860276	1.83338490996077e-50	7.19769973479813e-49	chr7	6047756	6049757	chr7	6025000	6050000	chr7	6350000	6375000	4.39164924621582	17.3661251068115	1.95924240219805
chr7_89775000_90025000	ENSG00000157214	STEAP2	4.99358741005191	0.001358827647337	0.00398519089716403	chr7	89795904	89797905	chr7	89775000	89800000	chr7	90025000	90050000	7.76029539108276	11.6505498886108	0.580072836628131
chr7_89775000_90025000	ENSG00000164647	STEAP1	7.37028904162631	2.45869040249295e-09	1.39008325488854e-08	chr7	89782689	89784690	chr7	89775000	89800000	chr7	90025000	90050000	7.76029539108276	11.6505498886108	0.580072836628131
chr8_101150000_101550000	ENSG00000104450	SPAG1	-1.42549600425227	1.60007255746579e-38	4.3160233803479e-37	chr8	101169134	101171135	chr8	101150000	101175000	chr8	101550000	101575000	20.576587677002	19.7355003356934	-0.0599133239002113
chr8_120880000_121090000	ENSG00000155792	DEPTOR	2.18441031204211	2.89274600145553e-29	5.44472469308771e-28	chr8	120884957	120886958	chr8	120880000	120890000	chr8	121090000	121100000	41.0268440246582	28.5086288452148	-0.52363001332077
chr8_135700000_135825000	ENSG00000253433	NCRNA00250	4.60767220875723	0.00401616449749581	0.0108466987807836	chr8	135849312	135851313	chr8	135700000	135725000	chr8	135825000	135850000	23.1004810333252	21.6793518066406	-0.0911937007134758
chr8_23700000_24075000	ENSG00000159167	STC1	7.12185596185055	7.40327506352555e-128	1.18208937608279e-125	chr8	23711320	23713321	chr8	23700000	23725000	chr8	24075000	24100000	10.3688898086548	25.3687973022461	1.28262237638271
chr8_27475000_27575000	ENSG00000168077	SCARA3	-1.06360729816304	1.54004494217157e-51	6.27383719506913e-50	chr8	27490385	27492386	chr8	27475000	27500000	chr8	27575000	27600000	40.225700378418	37.231143951416	-0.11131987205362
chr8_72725000_73050000	ENSG00000235531	MSC-AS1	1.83317432250357	6.70312865885243e-05	0.000236503238799879	chr8	72739402	72741403	chr8	72725000	72750000	chr8	73050000	73075000	14.035099029541	16.5239181518555	0.233978465610926
chr8_72740000_72890000	ENSG00000235531	MSC-AS1	1.83317432250357	6.70312865885243e-05	0.000236503238799879	chr8	72739402	72741403	chr8	72740000	72750000	chr8	72890000	72900000	27.3454151153564	34.992374420166	0.35459240625007
chr9_129975000_130150000	ENSG00000136895	GARNL3	1.11459002554606	6.66669730710152e-08	3.30432074235942e-07	chr9	129985544	129987545	chr9	129975000	130000000	chr9	130150000	130175000	27.6452388763428	20.7208290100098	-0.414212711445476
chr9_130250000_130475000	ENSG00000167094	TTC16	2.07991892229044	4.80731342660659e-07	2.18849586169915e-06	chr9	130477345	130479346	chr9	130250000	130275000	chr9	130475000	130500000	20.4451694488525	16.2848949432373	-0.32643280673223
chr9_135900000_136025000	ENSG00000160271	RALGDS	1.23752759107031	1.70542122259413e-20	2.03376823592667e-19	chr9	136038301	136040302	chr9	135900000	135925000	chr9	136025000	136050000	34.5611877441406	27.4234580993652	-0.332659348196488
chr9_21800000_22200000	ENSG00000236921	-	2.65035501456945	1.12269510046133e-32	2.45271250092521e-31	chr9	22213671	22215672	chr9	21800000	21825000	chr9	22200000	22225000	7.78166961669922	6.22796201705933	-0.31676033574059
chr9_22100000_22200000	ENSG00000236921	-	2.65035501456945	1.12269510046133e-32	2.45271250092521e-31	chr9	22213671	22215672	chr9	22100000	22125000	chr9	22200000	22225000	29.1056499481201	26.480167388916	-0.135897301116357
chr9_27325000_27525000	ENSG00000120162	MOB3B	-2.11891426070542	1.24737120154365e-136	2.24819759514584e-134	chr9	27528779	27530780	chr9	27325000	27350000	chr9	27525000	27550000	38.6221809387207	29.7741985321045	-0.374260202565811
chr9_35100000_35475000	ENSG00000198853	RUSC2	-1.01215988436301	7.21469649658136e-49	2.66529261413303e-47	chr9	35489124	35491125	chr9	35100000	35125000	chr9	35475000	35500000	21.675386428833	13.1451005935669	-0.717239520610457
chr9_35490000_35550000	ENSG00000198853	RUSC2	-1.01215988436301	7.21469649658136e-49	2.66529261413303e-47	chr9	35489124	35491125	chr9	35490000	35500000	chr9	35550000	35560000	32.0176086425781	30.5597133636475	-0.0670202697935231
chr9_85925000_86150000	ENSG00000172159	FRMD3	1.24735276499247	9.34213600407443e-18	9.74819112600591e-17	chr9	86152461	86154462	chr9	85925000	85950000	chr9	86150000	86175000	21.742151260376	17.4095649719238	-0.318971715850246
chrX_18675000_18900000	ENSG00000086717	PPEF1	1.42070219681685	8.90708649752533e-06	3.50667706209871e-05	chrX	18693029	18695030	chrX	18675000	18700000	chrX	18900000	18925000	9.93800354003906	10.0792865753174	0.0201640923486888
chrX_23800000_23900000	ENSG00000130066	SAT1	-1.03981588219468	1.04795834255578e-67	6.14088101668584e-66	chrX	23800290	23802291	chrX	23800000	23825000	chrX	23900000	23925000	26.9148082733154	22.5338554382324	-0.255268089655611
chrX_57600000_57825000	ENSG00000198455	ZXDB	-2.97410839385072	0	0	chrX	57617269	57619270	chrX	57600000	57625000	chrX	57825000	57850000	10.879111289978	11.8585319519043	0.123279013555979
