# Supplementary material for: Reversible acetylation of HDAC8 regulates cell cycle
Source: EMBO Rep. 2024 Jul 23;25(9):13. doi: 10.1038/s44319-024-00210-w (PMC11387496; doi:10.1038/s44319-024-00210-w)
Supplement: Supplementary file 6 — Source data Fig. 5 [file 44319_2024_210_MOESM6_ESM.zip]

Archive with 10 entries (7 files):
- Figure 5/5D/
- Figure 5/5D/5D.xls
- Figure 5/5E/
- Figure 5/5E/Mild.tif
- Figure 5/5E/Moderate.tif
- Figure 5/5E/Normal.tif
- Figure 5/5E/README.txt
- Figure 5/5E/Severe.tif
- Figure 5/5F/
- Figure 5/5F/5F.xls
