# Supplementary material for: Reversible acetylation of HDAC8 regulates cell cycle
Source: EMBO Rep. 2024 Jul 23;25(9):13. doi: 10.1038/s44319-024-00210-w (PMC11387496; doi:10.1038/s44319-024-00210-w)
Supplement: Supplementary file 6 — Source data Fig. 5 [file 44319_2024_210_MOESM6_ESM.zip › Figure 5/5D/5D.xls]

## Sheet: Sheet1
Cohesin Cells	Normal			Mild			Moderate			Severe
WT	108	94	142	14	11	18	8	7	16	0	0	0
K202R	78	101	115	35	41	51	13	12	14	0	0	0
K202Q	36	39	55	33	36	39	41	51	58	0	0	0
siRad21	59	34	44	37	22	25	61	59	37	34	32	20
