# Supplementary material for: Reversible acetylation of HDAC8 regulates cell cycle
Source: EMBO Rep. 2024 Jul 23;25(9):13. doi: 10.1038/s44319-024-00210-w (PMC11387496; doi:10.1038/s44319-024-00210-w)
Supplement: Supplementary file 6 — Source data Fig. 5 [file 44319_2024_210_MOESM6_ESM.zip › Figure 5/5E/README.txt]

Representative images were captured using an ECLIPSE Ni-U microscope equipped with 100× oil objective.
