# Supplementary material for: Reversible acetylation of HDAC8 regulates cell cycle
Source: EMBO Rep. 2024 Jul 23;25(9):13. doi: 10.1038/s44319-024-00210-w (PMC11387496; doi:10.1038/s44319-024-00210-w)
Supplement: Supplementary file 6 — Source data Fig. 5 [file 44319_2024_210_MOESM6_ESM.zip › Figure 5/5F/5F.xls]

## Sheet: Sheet1
Cells Phase (%)	WT			K202R			K202Q
G0/G1	56.86	58.19	54.22	51.97	51.59	52.43	43.82	42.61	44.72
S	27.83	26.28	29.04	25.94	25.81	26.11	30.71	30.39	29.06
G2/M	15.3	15.53	16.74	22.1	22.6	21.46	25.47	27	26.22
